# Supplementary material for: Interference of Dihydrocoumarin with Hormone Transduction and Phenylpropanoid Biosynthesis Inhibits Barnyardgrass (Echinochloa crus-galli) Root Growth
Source: Plants (Basel). 2022 Sep 26;11(19):2505. doi: 10.3390/plants11192505 (PMC9572682; doi:10.3390/plants11192505)
Supplement: Supplementary file 1 [file plants-11-02505-s001.zip]

Archive with 3 entries (3 files):
- plants-1853278-supplementary.pdf
- Respond Comments from Academic Editor and R1(the second round report).pdf
- Transcriptomic supplementary data.xlsx
