# Supplementary material for: Interference of Dihydrocoumarin with Hormone Transduction and Phenylpropanoid Biosynthesis Inhibits Barnyardgrass (Echinochloa crus-galli) Root Growth
Source: Plants (Basel). 2022 Sep 26;11(19):2505. doi: 10.3390/plants11192505 (PMC9572682; doi:10.3390/plants11192505)
Supplement: Supplementary file 1 [file plants-11-02505-s001.zip › Transcriptomic supplementary data.xlsx]

## Sheet: Transcriptomic-compare
gene-id	ZL024-1-fpkm	ZL024-2-fpkm	ZL024-3-fpkm	ZL048-1-fpkm	ZL048-2-fpkm	ZL048-3-fpkm	ZL24-1-fpkm	ZL24-2-fpkm	ZL24-3-fpkm	ZL48-1-fpkm	ZL48-2-fpkm	ZL48-3-fpkm	ZL24-FPKM	ZL024-FPKM	ZL24vsZL024-log2FoldChange	ZL24vsZL024-padj	ZL48-FPKM	ZL048-FPKM	ZL48vsZL048-log2FoldChange	ZL48vsZL048-padj	gene-start	gene-end	gene-strand	gene-length	gene-description	tf-family
scaffold460.26	16222.8	18106	10978.4	13428.9	11570.3	13770.6	10972.1	9468.88	10668.2	13112.6	16646	9716.45	45635.4	66242.7	-0.5376	0.0288291	55850.2	54087.4	0.0462742	0.909453	314161	314690	+	243	- && - && -	-
scaffold13.84	16242.3	18562	11389.1	11121.9	9829.73	15139.1	11220	9610.42	9606.43	9473.18	12789.8	7972.45	44643.3	67539.2	-0.597273	0.0104078	42786	50327.3	-0.234199	0.512898	772211	772743	+	243	- && - && -	-
scaffold40.564	16730.7	16844	11095	8535.38	7838.47	10670.9	10935.3	10287.5	9069.19	9770.17	11152.3	8586.88	44429.7	65323	-0.55605	0.0171323	41781.6	37717.1	0.147651	0.639737	4970089	4970595	-	243	- && - && -	-
scaffold111.266	7315.17	7309.79	3926.61	2527.4	2518.79	3494.35	3670.7	3840.67	3595.22	5150.78	3926.49	3639.99	32786.8	54573.4	-0.735057	0.00480383	36245.9	23963.9	0.596951	0.0295698	2198102	2198764	-	489	- && P10979.1 RecName: Full=Glycine-rich RNA-binding, abscisic acid-inducible protein && PF00076:RNA recognition motif. (a.k.a. RRM, RBD, or RNP domain)	RRM-1
scaffold239.156	1084.45	1441.2	1104.96	1582.17	1042.04	1315.69	1059.25	801.261	805.426	205.33	676.467	236.56	26692.7	36255.8	-0.441772	0.0672118	10787.6	37545.1	-1.79924	0.0156438	1426527	1428290	-	1659	- && Q6Z6M4.1 RecName: Full=Isocitrate lyase; Short=ICL; AltName: Full=Isocitrase; AltName: Full=Isocitratase && PF00463:Isocitrate lyase family	-
scaffold43.496	1005.85	1271.01	914.337	1174.55	843.811	1136.75	1024.81	779.681	747.23	308.238	576.857	361.195	25686.7	32036.5	-0.318695	0.264146	12106.8	30220.5	-1.31968	6.62984e-06	4132053	4133832	-	1668	- && Q6Z6M4.1 RecName: Full=Isocitrate lyase; Short=ICL; AltName: Full=Isocitrase; AltName: Full=Isocitratase && PF00463:Isocitrate lyase family	-
scaffold55.553	3955.93	3974.37	2184.54	1396.41	1399.86	2086.32	2114.73	2257.51	2119.24	3246.74	2496.88	1985.12	18458	28660.7	-0.634786	0.0178969	21208.4	13194.2	0.684726	0.0238338	5659128	5659751	+	471	- && P10979.1 RecName: Full=Glycine-rich RNA-binding, abscisic acid-inducible protein && PF00076:RNA recognition motif. (a.k.a. RRM, RBD, or RNP domain)	RRM-1
scaffold58.147	869.719	1132.69	852.082	1151.24	786.534	1039.34	840.581	637.915	638.191	163.245	485.37	191.381	22458	30205.2	-0.427569	0.0796784	8588.91	30058.5	-1.80719	3.32148e-06	1376036	1378001	+	1758	- && Q6Z6M4.1 RecName: Full=Isocitrate lyase; Short=ICL; AltName: Full=Isocitrase; AltName: Full=Isocitratase && PF00463:Isocitrate lyase family	-
scaffold20.505	3831.41	3541.01	2589.42	1139	1155.49	1739.15	2151.56	2281.23	2092.71	2278.33	2064.11	2194.47	18554.2	28242.6	-0.606074	0.00305084	17954.6	10899.7	0.720065	0.00579544	4254154	4254801	+	471	- && Q99070.1 RecName: Full=Glycine-rich RNA-binding protein 2 && PF00076:RNA recognition motif. (a.k.a. RRM, RBD, or RNP domain)	RRM-1
scaffold56.348	981.028	1212.13	725.199	472.352	371.565	651.551	664.992	562.111	605.055	458.451	578.807	321.704	18712.8	29708.1	-0.666813	0.00339428	13385.9	14521	-0.117417	0.793951	5266942	5269089	+	1692	- && P49081.1 RecName: Full=Malate synthase, glyoxysomal && PF01274:Malate synthase	-
scaffold156.75	2962.83	2888.34	2036.7	1296.57	1383.51	1746.02	1923.38	1807.25	1943.13	1538.16	1494.91	1253.98	16030.2	22218.4	-0.470922	0.0364369	11692.3	11885.8	-0.0236899	0.949597	652891	653442	-	468	- && Q03250.1 RecName: Full=Glycine-rich RNA-binding protein 7; Short=AtGR-RBP7; AltName: Full=AtRBG7; AltName: Full=Glycine-rich protein 7; Short=AtGRP7; AltName: Full=Protein COLD, CIRCADIAN RHYTHM, AND RNA BINDING 2; Short=Protein CCR2 && PF00076:RNA r	RRM-1
scaffold299.10	3291.54	3288.08	2342	976.903	1029.79	1846.28	2058.36	2112.37	1966.35	1597.85	1642.81	1065.45	17671.8	25613.8	-0.535426	0.00955029	11961.9	10540.5	0.182498	0.676324	184907	185473	-	477	- && Q03250.1 RecName: Full=Glycine-rich RNA-binding protein 7; Short=AtGR-RBP7; AltName: Full=AtRBG7; AltName: Full=Glycine-rich protein 7; Short=AtGRP7; AltName: Full=Protein COLD, CIRCADIAN RHYTHM, AND RNA BINDING 2; Short=Protein CCR2 && PF00076:RNA r	RRM-1
scaffold76.100	515.536	416.628	508.811	297.087	254.361	273.162	397.812	427.302	430.817	596.516	452.701	427.968	14786.1	16931.5	-0.195485	0.460786	16789.9	9233.15	0.862686	0.000217857	1177702	1182101	+	1950	- && Q9LHA8.1 RecName: Full=Probable mediator of RNA polymerase II transcription subunit 37c; AltName: Full=Heat shock 70 kDa protein 4; AltName: Full=Heat shock cognate 70 kDa protein 4; AltName: Full=Heat shock cognate protein 70-4; Short=AtHsc70-4; Alt	HSP70
scaffold60.367	676.416	673.095	479.979	1372.34	1230.97	1241.88	1546.56	828.541	868.298	67.5013	254.528	37.1032	24949.4	14039.6	0.829527	0.00316124	2657.58	28150.6	-3.40495	0.000339744	3239285	3241040	-	1275	- && P00693.1 RecName: Full=Alpha-amylase type A isozyme; AltName: Full=1,4-alpha-D-glucan glucanohydrolase; AltName: Full=AMY1; AltName: Full=Low pI alpha-amylase; Flags: Precursor && PF00128:Alpha amylase, catalytic domain|PF07821:Alpha-amylase C-termin	-
scaffold240.110	516.669	428.786	452.476	276.243	239.52	285.945	370.958	386.107	401.887	597.411	427.47	349.994	13644.3	16420.6	-0.267189	0.223473	15620.5	8975.08	0.799424	0.00345855	1333118	1337377	+	1950	- && Q9LHA8.1 RecName: Full=Probable mediator of RNA polymerase II transcription subunit 37c; AltName: Full=Heat shock 70 kDa protein 4; AltName: Full=Heat shock cognate 70 kDa protein 4; AltName: Full=Heat shock cognate protein 70-4; Short=AtHsc70-4; Alt	HSP70
scaffold16.660	1439.05	1977.81	1099.61	1003.34	1144.05	931.29	924.442	1002.8	1678.26	898.706	1032.37	1379.86	17184.3	21435.4	-0.318905	0.468465	15248.2	13944.4	0.128957	0.715268	6561732	6562520	+	789	- && P12329.1 RecName: Full=Chlorophyll a-b binding protein 1, chloroplastic; AltName: Full=LHCII type I CAB-1; Short=LHCP; Flags: Precursor && PF00504:Chlorophyll A-B binding protein	-
scaffold223.49	892.78	1187.9	1021.61	358.853	309.277	344.437	934.391	635.403	548.318	143.181	287.636	135.262	16409.6	23983.4	-0.547512	0.0448611	4229.62	7464.94	-0.819526	0.0164339	569321	570907	-	1284	- && P04063.3 RecName: Full=Alpha-amylase type B isozyme; AltName: Full=1,4-alpha-D-glucan glucanohydrolase; AltName: Full=AMY2-2; AltName: Full=High pI alpha-amylase; Flags: Precursor && PF07821:Alpha-amylase C-terminal beta-sheet domain|PF00128:Alpha am	-
scaffold17.876	3008.29	3395.47	2277.21	1050.51	1099.16	1580.56	2091.6	2036.57	2223.85	2210.1	1848.67	1388.71	15301.4	20844.3	-0.445957	0.0510568	12661.9	8538.98	0.568351	0.0621226	8438237	8438734	-	399	- && P49310.1 RecName: Full=Glycine-rich RNA-binding protein GRP1A && PF00076:RNA recognition motif. (a.k.a. RRM, RBD, or RNP domain)	RRM-1
scaffold20.831	599.371	570.997	620.4	557.873	525.953	396.729	510.31	582.608	566.043	484.59	459.768	710.083	13581.8	14628.5	-0.107102	0.713027	13099.1	11530.9	0.183966	0.616547	7100146	7102524	+	1356	- && P14640.1 RecName: Full=Tubulin alpha-1 chain; AltName: Full=Alpha-1-tubulin && PF03953:Tubulin C-terminal domain|PF00091:Tubulin/FtsZ family, GTPase domain	Tubulin
scaffold215.10	853.449	889.863	732.694	725.617	769.668	725.442	726.585	743.148	762.873	777.159	824.706	885.298	13667.5	15115.6	-0.145242	0.593248	14709.2	12926.3	0.186406	0.454806	146624	149751	+	1014	- && Q09054.1 RecName: Full=Glyceraldehyde-3-phosphate dehydrogenase 2, cytosolic && PF00044:Glyceraldehyde 3-phosphate dehydrogenase, NAD binding domain|PF02800:Glyceraldehyde 3-phosphate dehydrogenase, C-terminal domain	-
scaffold35.323	693.369	666.687	577.082	539.555	501.643	397.247	510.47	569.858	568.031	611.758	522.433	701.164	13495.1	15816.3	-0.228925	0.333981	14523.2	11202.6	0.374525	0.180983	2623849	2625753	-	1356	- && P14640.1 RecName: Full=Tubulin alpha-1 chain; AltName: Full=Alpha-1-tubulin && PF03953:Tubulin C-terminal domain|PF00091:Tubulin/FtsZ family, GTPase domain	Tubulin
scaffold29.465	393.321	314.799	387.95	275.801	239.407	242.244	336.653	356.679	354.498	543.912	406.253	354.394	12335.8	12879.1	-0.0622026	0.867996	14824.4	8481.64	0.805544	0.00134021	4234110	4238564	+	1950	- && Q9LHA8.1 RecName: Full=Probable mediator of RNA polymerase II transcription subunit 37c; AltName: Full=Heat shock 70 kDa protein 4; AltName: Full=Heat shock cognate 70 kDa protein 4; AltName: Full=Heat shock cognate protein 70-4; Short=AtHsc70-4; Alt	HSP70
scaffold43.98	1308.54	1803.69	940.461	917.074	1058.74	934.99	857.865	972.906	1522.15	886.384	919.815	1075.39	15979.9	19231.9	-0.267238	0.570864	13263.8	13182.3	0.00889173	0.980069	799089	799877	+	789	- && P12329.1 RecName: Full=Chlorophyll a-b binding protein 1, chloroplastic; AltName: Full=LHCII type I CAB-1; Short=LHCP; Flags: Precursor && PF00504:Chlorophyll A-B binding protein	-
scaffold27.256	1362.63	1950.77	919.629	910.123	1031.98	952.466	804.756	872.084	1386.26	791.996	858.398	1132.7	14598.3	20083.6	-0.460218	0.58548	12816.1	13108.6	-0.0325513	0.930887	2581359	2582147	-	789	- && P12329.1 RecName: Full=Chlorophyll a-b binding protein 1, chloroplastic; AltName: Full=LHCII type I CAB-1; Short=LHCP; Flags: Precursor && PF00504:Chlorophyll A-B binding protein	-
scaffold127.179	1897.82	1533.89	1551.34	856.409	906.728	832.546	1390.53	1439.62	1433.1	1318.81	1528.04	2220.65	13357.9	15577.3	-0.221708	0.369855	15356.1	7733.53	0.989613	0.000189776	1958111	1958629	-	519	- && P21569.1 RecName: Full=Peptidyl-prolyl cis-trans isomerase; Short=PPIase; AltName: Full=Cyclophilin; AltName: Full=Cyclosporin A-binding protein; AltName: Full=Rotamase && PF00160:Cyclophilin type peptidyl-prolyl cis-trans isomerase/CLD	Pro-isomerase
scaffold4.484	197.648	248.575	227.447	388.878	298.193	328.935	312.027	245.051	268.306	102.355	167.042	95.324	14781.7	12036.3	0.296364	0.225944	6300.35	17313	-1.4583	1.09575e-07	5706221	5713294	+	2967	- && Q6YZX6.1 RecName: Full=Putative aconitate hydratase, cytoplasmic; Short=Aconitase; AltName: Full=Citrate hydro-lyase && PF00330:Aconitase family (aconitate hydratase)|PF00694:Aconitase C-terminal domain	Aconitase
scaffold118.333	776.647	885.204	902.706	302.534	242.261	239.366	690.069	479.23	434.857	111.827	232.761	139.855	12428.7	19834.3	-0.674359	0.00271736	3622.24	5783.01	-0.674849	0.0453953	2837587	2839149	-	1284	- && P04063.3 RecName: Full=Alpha-amylase type B isozyme; AltName: Full=1,4-alpha-D-glucan glucanohydrolase; AltName: Full=AMY2-2; AltName: Full=High pI alpha-amylase; Flags: Precursor && PF07821:Alpha-amylase C-terminal beta-sheet domain|PF00128:Alpha am	-
scaffold231.97	452.884	590.694	398.649	700.196	554.941	597.252	437.397	301.716	360.218	113.876	243.095	116.933	13137.8	17184.3	-0.387383	0.174334	5460.62	21063.9	-1.94757	5.72723e-10	804123	808406	-	1980	- && Q9SLZ0.1 RecName: Full=Phosphoenolpyruvate carboxykinase [ATP]; Short=PEP carboxykinase; Short=PEPCK && PF01293:Phosphoenolpyruvate carboxykinase	-
scaffold89.287	804.334	1248.73	925.231	255.032	221.541	262.839	845.947	667.715	653.092	153.633	349.422	102.691	14476.4	19843.5	-0.454976	0.0852367	3897.58	4699.2	-0.269765	0.612061	3309354	3310460	+	1107	- && P25250.1 RecName: Full=Cysteine proteinase EP-B 2; Flags: Precursor && PF00112:Papain family cysteine protease|PF08246:Cathepsin propeptide inhibitor domain (I29)	Peptidase-C1
scaffold174.296	639.131	870.439	850.886	209.139	199.764	186.941	702.009	478.146	416.411	135.84	237.729	144.201	13294	19618.7	-0.561494	0.042567	4160.87	4721.24	-0.182197	0.625024	2535768	2537468	+	1380	- && P04063.3 RecName: Full=Alpha-amylase type B isozyme; AltName: Full=1,4-alpha-D-glucan glucanohydrolase; AltName: Full=AMY2-2; AltName: Full=High pI alpha-amylase; Flags: Precursor && PF00128:Alpha amylase, catalytic domain|PF07821:Alpha-amylase C-ter	-
scaffold194.113	369.259	306.539	382.582	272.113	374.179	321.82	424.906	505.394	386.511	987.843	705.57	401.901	8060.12	6467.07	0.317724	0.207514	12368.4	5632.84	1.13472	0.000804857	1159225	1161938	+	1014	- && Q43247.1 RecName: Full=Glyceraldehyde-3-phosphate dehydrogenase 3, cytosolic && PF00044:Glyceraldehyde 3-phosphate dehydrogenase, NAD binding domain|PF02800:Glyceraldehyde 3-phosphate dehydrogenase, C-terminal domain	-
scaffold256.18	716.168	768.63	632.284	526.57	605.927	611.912	579.194	635.993	615.943	511.038	579.841	695.453	11209.9	12924.4	-0.20525	0.398212	10568.8	10151.2	0.0581754	0.865582	203344	206675	+	1014	- && Q09054.1 RecName: Full=Glyceraldehyde-3-phosphate dehydrogenase 2, cytosolic && PF00044:Glyceraldehyde 3-phosphate dehydrogenase, NAD binding domain|PF02800:Glyceraldehyde 3-phosphate dehydrogenase, C-terminal domain	-
scaffold70.464	670.677	741.294	721.121	737.811	601.097	825.968	785.982	566.25	624.79	199.506	376.682	179.8	12743.7	13720.6	-0.106615	0.765742	4698.54	13272.7	-1.49811	1.9383e-06	4240294	4243461	+	1068	- && Q4R5M2.1 RecName: Full=Cathepsin B; Contains: RecName: Full=Cathepsin B light chain; Contains: RecName: Full=Cathepsin B heavy chain; Flags: Precursor && PF08127:Peptidase family C1 propeptide|PF00112:Papain family cysteine protease	Peptidase-C1
scaffold148.44	148.389	217.371	122.377	289.332	339.887	364.595	156.514	135.347	148.177	97.7107	142.076	48.2022	10056.9	11116.8	-0.144511	0.738904	6340.13	21590.4	-1.76778	3.82831e-07	932726	951612	-	3786	- && P11155.2 RecName: Full=Pyruvate, phosphate dikinase 1, chloroplastic; AltName: Full=Pyruvate, orthophosphate dikinase 1; Flags: Precursor && PF02896:PEP-utilising enzyme, TIM barrel domain|PF00391:PEP-utilising enzyme, mobile domain|PF01326:Pyruvate	-
scaffold241.28	1197.39	1404.28	981.302	1970.34	2541.82	1828.34	939.309	1036.79	1066.42	937.962	1055.78	1082.66	9423.73	11062.1	-0.231179	0.419099	9203.64	18670.3	-1.02046	6.91157e-06	462179	462828	+	513	- && P18566.2 RecName: Full=Ribulose bisphosphate carboxylase small chain A, chloroplastic; Short=RuBisCO small subunit A; Flags: Precursor && PF12338:Ribulose-1,5-bisphosphate carboxylase small subunit|PF00101:Ribulose bisphosphate carboxylase, small cha	-
scaffold29.2	210.002	167.212	187.726	105.97	110.182	93.5019	144.882	152.021	163.845	229.925	181.111	239.336	9296.97	11374.5	-0.290973	0.201788	12682.3	5941.58	1.09388	7.42392e-07	38321	44626	+	3342	- && Q41803.1 RecName: Full=Elongation factor 1-alpha; Short=EF-1-alpha && PF06813:Nodulin-like|PF03144:Elongation factor Tu domain 2|PF03143:Elongation factor Tu C-terminal domain|PF00009:Elongation factor Tu GTP binding domain	GTP-EFTU
scaffold31.418	874.109	649.499	755.543	290.769	296.056	324.433	570.061	585.524	620.671	856.303	699.5	924.834	9748.2	12482.2	-0.356658	0.111777	13157.4	4754.41	1.46852	2.36589e-12	3573424	3575995	-	909	- && Q8L4L4.2 RecName: Full=60S ribosomal protein L5-2 && PF00861:Ribosomal L18p/L5e family|PF14204:Ribosomal L18 C-terminal region	-
scaffold163.177	191.758	256.528	217.56	303.558	282.587	254.287	248.06	203.522	214.754	110.566	138.099	92.6036	11487	11449.4	0.00469015	0.99252	5676.94	13783.3	-1.2797	2.7764e-08	1277073	1283179	-	2856	- && Q7XPY2.1 RecName: Full=Plasma membrane ATPase; AltName: Full=Proton pump && PF00702:haloacid dehalogenase-like hydrolase|PF00690:Cation transporter/ATPase, N-terminus|PF00122:E1-E2 ATPase	E1-E2-ATPase
scaffold15.722	362.203	383.649	472.008	372.864	360.134	307.606	465.208	417.94	417.673	342.027	402.05	240.446	11000.9	10281.7	0.0974253	0.782215	8031.23	8371.62	-0.0598653	0.880791	6327404	6332307	-	1401	- && P37833.1 RecName: Full=Aspartate aminotransferase, cytoplasmic; AltName: Full=Transaminase A && PF00155:Aminotransferase class I and II	Aminotran-1-2
scaffold451.34	529.687	520.42	587.093	291.466	265.265	309.115	488.842	429.13	466.188	401.027	369.877	377.248	10854.1	12812.9	-0.239448	0.285982	8696.46	6456.64	0.429628	0.0498248	334913	338164	-	1299	- && P12857.2 RecName: Full=ADP,ATP carrier protein 2, mitochondrial; AltName: Full=ADP/ATP translocase 2; AltName: Full=Adenine nucleotide translocator 2; Short=ANT 2; Flags: Precursor && PF00153:Mitochondrial carrier protein	Mito-carr
novel.6434	696.958	614.689	561.773	405.049	351.638	314.545	533.755	461.349	464.868	445.825	465.943	496.649	10601.5	13571.9	-0.356316	0.0892059	9881.63	7401.36	0.41696	0.0825677	5200422	5202475	-	1203	PF00240:Ubiquitin family	ubiquitin
scaffold9.864	560.107	612.434	434.555	525.802	706.363	611.716	1060.33	492.241	493.87	46.9723	97.2127	35.9817	15738.9	12332.5	0.351865	0.7212	1335.91	13490.3	-3.3358	1.57924e-23	7031430	7033268	-	1275	- && P00693.1 RecName: Full=Alpha-amylase type A isozyme; AltName: Full=1,4-alpha-D-glucan glucanohydrolase; AltName: Full=AMY1; AltName: Full=Low pI alpha-amylase; Flags: Precursor && PF00128:Alpha amylase, catalytic domain|PF07821:Alpha-amylase C-termin	-
scaffold120.273	182.01	236.383	221.042	247.741	228.467	213.354	249.939	205.438	206.718	114.537	143.001	91.0389	11413.4	10997.8	0.0534518	0.899716	5797.68	11308.7	-0.963844	8.21231e-05	1991071	1997442	-	2856	- && Q7XPY2.1 RecName: Full=Plasma membrane ATPase; AltName: Full=Proton pump && PF00690:Cation transporter/ATPase, N-terminus|PF00122:E1-E2 ATPase|PF00702:haloacid dehalogenase-like hydrolase	E1-E2-ATPase
scaffold225.52	381.602	443.03	402.731	568.151	425.709	393.166	435.873	367.825	396.092	202.13	349.242	210.846	10711.5	10931.1	-0.0293366	0.941369	6564.6	11785.4	-0.844174	0.00615714	353023	357000	-	1479	- && P18122.1 RecName: Full=Catalase isozyme 1 && PF00199:Catalase|PF06628:Catalase-related immune-responsive	Catalase
scaffold210.123	1099.19	1034.61	1117.58	737.894	607.396	664.16	855.457	811.884	782.28	607.824	701.153	618.068	10247.4	13573.6	-0.405566	0.0167462	7784.36	7996.58	-0.0387894	0.905583	874413	875554	+	693	- && P04907.4 RecName: Full=Glutathione S-transferase 3; AltName: Full=GST class-phi member 3; AltName: Full=GST-III && PF02798:Glutathione S-transferase, N-terminal domain|PF00043:Glutathione S-transferase, C-terminal domain	GST-C
scaffold18.54	2275.6	2797.67	1778.75	1594.89	1284.89	1704.73	1718.37	1466.36	1621.54	231.188	879.287	303.666	10793	15337.3	-0.506921	0.0315263	3058.51	9790.94	-1.67858	0.0330091	929330	929887	+	372	- && P19656.1 RecName: Full=Non-specific lipid-transfer protein; Short=LTP; AltName: Full=Phospholipid transfer protein; Short=PLTP; AltName: Allergen=Zea m 14; Flags: Precursor && PF00234:Protease inhibitor/seed storage/LTP family	-
scaffold8.751	99.3015	155.459	86.4241	232.619	265.353	296.117	123.948	104.392	115.433	57.5935	99.1331	26.6671	8591.3	8496.15	0.0161059	0.979382	4412.73	18864.6	-2.09589	5.19029e-08	9395072	9413942	-	4140	- && P11155.2 RecName: Full=Pyruvate, phosphate dikinase 1, chloroplastic; AltName: Full=Pyruvate, orthophosphate dikinase 1; Flags: Precursor && PF01326:Pyruvate phosphate dikinase, PEP/pyruvate binding domain|PF02896:PEP-utilising enzyme, TIM barrel dom	-
scaffold145.204	253.102	184.194	236.768	84.1904	86.5122	92.0257	166.066	169.184	179.948	188.41	189.475	278.922	8827.54	11528.2	-0.3851	0.0909153	10882.6	4279.76	1.34642	2.04741e-08	2454197	2461650	+	2838	- && Q8L4L4.2 RecName: Full=60S ribosomal protein L5-2 && PF14204:Ribosomal L18 C-terminal region|PF00861:Ribosomal L18p/L5e family	-
scaffold120.95	435.511	447.427	296.257	846.075	859.467	614.315	371.179	399.904	473.511	1603.66	1010.83	440.845	5704.19	5386.12	0.0829247	0.857621	13493	10112	0.416132	0.403582	717352	718205	+	759	- && P24805.1 RecName: Full=Stem-specific protein TSJT1 && PF12481:Aluminium induced protein	-
scaffold20.655	168.641	172.754	177.643	140.642	148.037	154.079	272.924	298.069	243.474	200.897	174.975	186.102	12772.7	8122.41	0.653108	3.39215e-05	8513.86	6602.32	0.366822	0.100447	5645976	5650224	+	2598	- && Q7G794.1 RecName: Full=Putative linoleate 9S-lipoxygenase 3; AltName: Full=Lipoxygenase 3 && PF00305:Lipoxygenase|PF01477:PLAT/LH2 domain	Lipoxygenase
scaffold100.35	375.718	308.744	380.514	202.925	211.679	209.944	377.236	391.5	342.73	359.343	358.754	327.735	8976.98	8586.4	0.0641767	0.864914	8156.95	4796.78	0.765964	7.40816e-05	605139	609093	-	1338	- && P42895.1 RecName: Full=Enolase 2; AltName: Full=2-phospho-D-glycerate hydro-lyase 2; AltName: Full=2-phosphoglycerate dehydratase 2 && PF00113:Enolase, C-terminal TIM barrel domain|PF03952:Enolase, N-terminal domain	-
scaffold60.63	399.231	453.58	344.725	617.481	442.295	415.285	341.895	306.391	338.04	186.876	300.791	188.932	8806.48	10661.4	-0.27573	0.250003	5827.81	12534.4	-1.10483	0.000140957	612263	615861	-	1479	- && P18122.1 RecName: Full=Catalase isozyme 1 && PF06628:Catalase-related immune-responsive|PF00199:Catalase	Catalase
scaffold279.5	475.235	479.629	541.101	281.852	269.324	323.974	469.855	396.701	442.933	290.78	348.819	298.544	10244.7	11680.6	-0.189343	0.464004	7086.65	6509.98	0.12247	0.675591	67033	70160	-	1296	- && P12857.2 RecName: Full=ADP,ATP carrier protein 2, mitochondrial; AltName: Full=ADP/ATP translocase 2; AltName: Full=Adenine nucleotide translocator 2; Short=ANT 2; Flags: Precursor && PF00153:Mitochondrial carrier protein	Mito-carr
scaffold31.356	706.415	1128.87	719.966	129.435	93.2175	133.153	582.394	439.383	450.393	69.9202	234.566	72.2818	9835.79	17019.1	-0.79105	0.000860735	2424.27	2261.56	0.100353	0.881584	3013841	3014947	-	1107	- && P25250.1 RecName: Full=Cysteine proteinase EP-B 2; Flags: Precursor && PF08246:Cathepsin propeptide inhibitor domain (I29)|PF00112:Papain family cysteine protease	Peptidase-C1
scaffold145.266	330.391	266.318	346.829	281.425	301.304	255.087	306.988	357.331	351.52	657.334	477.553	402.341	6752.85	6260.57	0.109163	0.757139	9861.82	5295.78	0.896996	0.000563201	2897919	2899892	-	1101	- && P08440.1 RecName: Full=Fructose-bisphosphate aldolase, cytoplasmic isozyme && PF00274:Fructose-bisphosphate aldolase class-I	-
scaffold17.353	229.363	184.825	273.382	244.117	321.719	298.997	286.603	366.133	269.923	731.801	529.572	303.13	5647.72	4202.89	0.426243	0.117607	9235.21	5031.86	0.876043	0.0111899	3389260	3391981	-	1014	- && Q43247.1 RecName: Full=Glyceraldehyde-3-phosphate dehydrogenase 3, cytosolic && PF00044:Glyceraldehyde 3-phosphate dehydrogenase, NAD binding domain|PF02800:Glyceraldehyde 3-phosphate dehydrogenase, C-terminal domain	-
scaffold9.35	364.808	481.922	335.588	474.543	360.159	390.61	246.909	181.49	203.858	75.4451	175.894	69.4369	7773.48	14493.9	-0.898845	5.73719e-06	3800.56	14335.6	-1.91524	4.83352e-08	363653	368094	+	2037	- && Q9SLZ0.1 RecName: Full=Phosphoenolpyruvate carboxykinase [ATP]; Short=PEP carboxykinase; Short=PEPCK && PF01293:Phosphoenolpyruvate carboxykinase	-
scaffold156.121	208.113	180.836	249.599	221.834	184.844	159.244	200.949	207.138	216.934	191.871	165.348	241.415	8716.82	8890.73	-0.0286086	0.950027	8071.99	7509.19	0.104252	0.779581	1172311	1177164	-	2310	- && Q2QLY5.1 RecName: Full=5-methyltetrahydropteroyltriglutamate--homocysteine methyltransferase 1; AltName: Full=Cobalamin-independent methionine synthase 1 && PF08267:Cobalamin-independent synthase, N-terminal domain|PF01717:Cobalamin-independent synth	-
scaffold399.63	300.058	232.994	309.483	284.062	310.165	243.644	281.041	319.368	316.178	643.975	463.332	367.924	6092.97	5590.6	0.124096	0.721248	9462.6	5296.4	0.837211	0.00292531	624877	626827	-	1101	- && P08440.1 RecName: Full=Fructose-bisphosphate aldolase, cytoplasmic isozyme && PF00274:Fructose-bisphosphate aldolase class-I	-
scaffold15.779	435.857	301.742	431.836	208.66	218.527	173.482	311.541	311.302	324.492	369.516	341.676	506.608	7686.69	9473.66	-0.301605	0.274685	9555.09	4635.36	1.04358	3.31802e-05	6671041	6673310	+	1344	- && Q41803.1 RecName: Full=Elongation factor 1-alpha; Short=EF-1-alpha && PF00009:Elongation factor Tu GTP binding domain|PF03143:Elongation factor Tu C-terminal domain|PF03144:Elongation factor Tu domain 2	GTP-EFTU
scaffold69.170	158.062	125.696	147.957	223.671	285.679	205.565	330.252	367.599	253.921	564.77	434.01	214.521	6169.53	2793.65	1.14311	4.07826e-10	7583.63	4407.35	0.782973	0.0379067	4283886	4285812	-	1074	- && P17784.2 RecName: Full=Fructose-bisphosphate aldolase 1, cytoplasmic; AltName: Full=Cytoplasmic aldolase; Short=cALD; AltName: Full=Gravity-specific protein GSC 233 && PF00274:Fructose-bisphosphate aldolase class-I	-
scaffold4.149	1936.47	2385.24	1551.87	2256.21	1912.94	2442.36	1932.1	1828.57	2098.33	1522.27	2662.64	719.018	9869.22	9860.86	0.00127565	0.997965	7951.91	10589.4	-0.413218	0.403718	1489174	1489908	+	279	- && A2WLS0.1 RecName: Full=Metallothionein-like protein 3A; AltName: Full=Class I metallothionein-like protein 3A; AltName: Full=OsMT-I-3a; Short=OsMT3; Short=OsMT3a >A1YTM8.1 RecName: Full=Metallothionein-like protein 3A; AltName: Full=Class I metalloth	-
scaffold22.226	82.6886	70.5879	71.6342	132.014	150.376	133.804	156.159	184.633	154.298	567.738	346.745	158.293	5460.54	2475.04	1.14186	8.47606e-14	11404.8	4364.61	1.38571	0.000467673	4043065	4045650	-	1827	- && A2XFI3.2 RecName: Full=Pyruvate decarboxylase 2; Short=PDC && PF02775:Thiamine pyrophosphate enzyme, C-terminal TPP binding domain|PF02776:Thiamine pyrophosphate enzyme, N-terminal TPP binding domain|PF00205:Thiamine pyrophosphate enzyme, central dom	TPP-enzyme-N
scaffold5.831	1168.49	929.797	1470.02	414.283	504.518	395.831	1365.17	1386.71	1318.77	853.642	779.645	1245.48	9509.95	8325.91	0.191726	0.582392	6505.52	2920.33	1.15553	1.34605e-05	9917520	9917906	+	387	- && Q01595.1 RecName: Full=Cortical cell-delineating protein; AltName: Full=Root-specific protein ZRP3; Flags: Precursor && PF14547:Hydrophobic seed protein	-
scaffold104.264	128.847	129.527	125.551	219.183	197.343	151.351	159.143	180.008	168.572	294.478	203.978	150.425	6437.07	4855.75	0.406796	0.0186841	7937.08	6849.94	0.212499	0.598175	2220193	2224050	-	2100	- && Q0VCZ3.1 RecName: Full=YTH domain-containing family protein 2 && PF04146:YT521-B-like domain	YTH
scaffold34.316	274.808	286.55	317.597	197.233	176.57	154.02	231.804	198.09	240.828	139.288	156.804	164.476	9268.83	12120.9	-0.387158	0.0552625	6148.52	6938.74	-0.17442	0.544058	3228332	3232639	-	2289	- && Q06572.2 RecName: Full=Pyrophosphate-energized vacuolar membrane proton pump; AltName: Full=Pyrophosphate-energized inorganic pyrophosphatase; Short=H(+)-PPase && PF03030:Inorganic H+ pyrophosphatase	-
novel.2759	238.642	287.743	219.291	526.728	448.457	288.385	322.49	344.076	397.945	817.069	577.928	535.644	7308.37	5103.45	0.518139	0.010879	12793.7	8255.05	0.632079	0.0556772	945008	946144	+	1137	-	-
scaffold2.1112	487.952	492.904	502.366	252.378	231.879	274.485	427.31	362.852	422.709	381.718	357.655	350.843	8544.75	10425.9	-0.287162	0.166308	7417.71	5082.8	0.545332	0.0104769	9472210	9473788	+	1167	- && P12857.2 RecName: Full=ADP,ATP carrier protein 2, mitochondrial; AltName: Full=ADP/ATP translocase 2; AltName: Full=Adenine nucleotide translocator 2; Short=ANT 2; Flags: Precursor && PF00153:Mitochondrial carrier protein	Mito-carr
scaffold329.73	532.444	449.421	648.379	244.947	335.527	249.291	555.206	629.949	686.775	329.325	279.76	603.777	12241.3	10642.8	0.2018	0.539174	7677.44	5157.34	0.573992	0.126234	935182	951631	-	1083	- && A1STE7.1 RecName: Full=5'-methylthioadenosine/S-adenosylhomocysteine nucleosidase; Short=MTA/SAH nucleosidase; Short=MTAN; AltName: Full=5'-methylthioadenosine nucleosidase; Short=MTA nucleosidase; AltName: Full=S-adenosylhomocysteine nucleosidase; S	-
scaffold152.131	1180.75	1054.18	1001.83	600.74	623.25	581.875	871.107	957.648	883.358	754.687	907.264	1514.53	8497.66	10117	-0.251542	0.256118	9630.73	5380.48	0.839913	0.00744962	1962471	1962989	+	519	- && P21569.1 RecName: Full=Peptidyl-prolyl cis-trans isomerase; Short=PPIase; AltName: Full=Cyclophilin; AltName: Full=Cyclosporin A-binding protein; AltName: Full=Rotamase && PF00160:Cyclophilin type peptidyl-prolyl cis-trans isomerase/CLD	Pro-isomerase
scaffold399.8	208.339	148.568	198.795	73.1659	76.748	75.7475	138.012	143.334	147.298	174.692	160.592	231.807	7243.45	9374.04	-0.372016	0.120242	9265.61	3625.65	1.35364	2.34589e-09	145729	153084	+	2799	- && Q8L4L4.2 RecName: Full=60S ribosomal protein L5-2 && PF14204:Ribosomal L18 C-terminal region|PF00861:Ribosomal L18p/L5e family	-
scaffold382.3	62.1778	56.3468	63.3194	162.085	122.865	101.769	80.6171	108.042	95.1873	182.842	132.334	141.791	4200.59	2685.18	0.645646	0.000536164	6530.52	5446.04	0.261963	0.439169	47528	52053	-	2451	- && P49036.1 RecName: Full=Sucrose synthase 2; AltName: Full=Sucrose-UDP glucosyltransferase 2 && PF00862:Sucrose synthase|PF00534:Glycosyl transferases group 1	Glycos-transf-1
scaffold106.162	403.058	543.364	483.453	324.867	272.459	410.262	518.811	400.7	406.23	170.529	292.878	140.123	9073.63	9763.57	-0.105794	0.784424	3982.82	6557.85	-0.719368	0.0390422	1277440	1280819	+	1134	- && Q4R5M2.1 RecName: Full=Cathepsin B; Contains: RecName: Full=Cathepsin B light chain; Contains: RecName: Full=Cathepsin B heavy chain; Flags: Precursor && PF00112:Papain family cysteine protease|PF08127:Peptidase family C1 propeptide	Peptidase-C1
scaffold1.17	176.629	155.836	219.702	166.047	158.52	124.27	184.044	180.94	177.062	118.68	132.092	188.766	8108.49	8247.58	-0.024656	0.957663	6358.83	6387.55	-0.00649862	0.988784	182438	192823	-	2478	- && Q2QLY5.1 RecName: Full=5-methyltetrahydropteroyltriglutamate--homocysteine methyltransferase 1; AltName: Full=Cobalamin-independent methionine synthase 1 && PF01717:Cobalamin-independent synthase, Catalytic domain|PF08267:Cobalamin-independent syntha	-
scaffold19.209	158.092	199.807	179.15	230.29	210.227	202.79	203.759	158.989	167.387	77.2456	107.926	65.6298	9138.5	9235.91	-0.0153658	0.974884	4171.01	10549.9	-1.33869	5.85325e-08	1509929	1516064	-	2856	- && Q7XPY2.1 RecName: Full=Plasma membrane ATPase; AltName: Full=Proton pump && PF00690:Cation transporter/ATPase, N-terminus|PF00702:haloacid dehalogenase-like hydrolase|PF00122:E1-E2 ATPase	E1-E2-ATPase
scaffold229.142	225.376	246.471	323.022	248.305	241.495	202.01	381.342	315.305	311.641	229.137	288.526	171.991	8434.85	6639.83	0.34503	0.200994	5565.63	5506.06	0.0155616	0.971421	1522064	1526490	+	1386	- && P37833.1 RecName: Full=Aspartate aminotransferase, cytoplasmic; AltName: Full=Transaminase A && PF00155:Aminotransferase class I and II	Aminotran-1-2
scaffold147.40	299.046	243.879	304.919	189.022	201.997	193.213	318.246	332.184	300.403	286.542	317.412	272.741	7679.88	6835.98	0.167917	0.558573	6836.91	4487.13	0.607572	0.00313558	696308	711517	+	1338	- && P42895.1 RecName: Full=Enolase 2; AltName: Full=2-phospho-D-glycerate hydro-lyase 2; AltName: Full=2-phosphoglycerate dehydratase 2 && PF00113:Enolase, C-terminal TIM barrel domain|PF03952:Enolase, N-terminal domain	-
scaffold61.172	866.001	1134.5	503.787	585.055	712.542	788.037	419.949	466.723	642.805	486.351	492.489	617.328	7260.59	11835.8	-0.704958	0.0333898	7320.69	9405.64	-0.36155	0.184958	1548524	1549410	+	786	- && Q10HD0.1 RecName: Full=Chlorophyll a-b binding protein, chloroplastic; AltName: Full=LHCII type I CAB; Short=LHCP; Flags: Precursor >A2XJ35.1 RecName: Full=Chlorophyll a-b binding protein, chloroplastic; AltName: Full=LHCII type I CAB; Short=LHCP; Fl	-
scaffold2.1469	291.308	316.471	232.645	249.338	246.541	264.586	205.463	325.544	296.443	160.977	190.112	234.271	9264.26	9378.61	-0.0175816	0.976293	6333.03	8093.19	-0.353802	0.191982	12554055	12555996	-	1854	- && Q6UIL3.1 RecName: Full=(+)-larreatricin hydroxylase, chloroplastic; AltName: Full=Polyphenol oxidase; Flags: Precursor && PF12142:Polyphenol oxidase middle domain|PF12143:Protein of unknown function (DUF-B2219)|PF00264:Common central domain of tyrosi	-
scaffold20.120	303.083	342.904	326.293	367.395	321.118	304.029	348.292	293.575	304.335	165.738	253.439	171.647	7916	8115.68	-0.0360117	0.925147	4770.01	7900.15	-0.727826	0.00613828	755574	759056	+	1386	- && Q56WD9.2 RecName: Full=3-ketoacyl-CoA thiolase 2, peroxisomal; AltName: Full=Acetyl-CoA acyltransferase 2; AltName: Full=Beta-ketothiolase 2; AltName: Full=Peroxisomal 3-oxoacyl-CoA thiolase 2; AltName: Full=Peroxisome defective protein 1; Flags: Pre	Thiolase-N
scaffold104.197	593.497	744.396	478.445	560.5	611.852	515.589	613.363	685.76	648.829	713.082	573.341	614.869	8855.54	8229.75	0.105853	0.791459	8348.34	7296.77	0.19421	0.478523	1771055	1772755	-	753	- && P50156.1 RecName: Full=Probable aquaporin TIP1-1; AltName: Full=Tonoplast intrinsic protein 1-1; Short=OsTIP1;1; AltName: Full=rTIP1 && PF00230:Major intrinsic protein	-
scaffold13.904	980.712	1062.47	608.394	413.823	517.748	398.366	417.24	491.515	715.903	527.88	474.119	969.918	7801.62	12682.2	-0.700938	0.0198281	9161.8	6068.78	0.594219	0.0964355	7688755	7689549	-	795	- && P27497.1 RecName: Full=Chlorophyll a-b binding protein M9, chloroplastic; AltName: Full=LHCII type I CAB-M9; Short=LHCP; Flags: Precursor && PF00504:Chlorophyll A-B binding protein	-
scaffold5.425	1164.45	935.814	910.886	488.755	549.22	512.175	844.472	869.936	876.147	756.008	890.308	1476.76	8116.98	9412.32	-0.213526	0.413998	9468.42	4617.82	1.03591	0.000575591	5309809	5310327	-	519	- && P21569.1 RecName: Full=Peptidyl-prolyl cis-trans isomerase; Short=PPIase; AltName: Full=Cyclophilin; AltName: Full=Cyclosporin A-binding protein; AltName: Full=Rotamase && PF00160:Cyclophilin type peptidyl-prolyl cis-trans isomerase/CLD	Pro-isomerase
scaffold31.366	320.299	269.75	305.037	279.374	286.884	230.188	311.961	332.732	334.674	524.769	407.277	334.698	6510.01	5937.26	0.132867	0.642017	8126.34	5035.07	0.690579	0.00949857	3107587	3109550	+	1101	- && P08440.1 RecName: Full=Fructose-bisphosphate aldolase, cytoplasmic isozyme && PF00274:Fructose-bisphosphate aldolase class-I	-
scaffold27.342	279.89	214.232	257.376	138.871	142.23	112.288	190.429	204.591	211.745	263.539	219.695	331.815	6693.04	8272.81	-0.305713	0.192665	8692.89	4127	1.07473	1.82906e-05	3325641	3330320	+	1827	- && Q41803.1 RecName: Full=Elongation factor 1-alpha; Short=EF-1-alpha && PF03143:Elongation factor Tu C-terminal domain|PF00009:Elongation factor Tu GTP binding domain|PF03144:Elongation factor Tu domain 2	GTP-EFTU
scaffold16.553	348.3	291.403	350.982	192.338	201.3	155.578	263.786	278.458	302.092	348.186	307.406	401.5	6851.59	8022.86	-0.227732	0.366187	8290.31	4238.46	0.96788	3.12173e-05	5666050	5667848	-	1344	- && Q41803.1 RecName: Full=Elongation factor 1-alpha; Short=EF-1-alpha && PF00009:Elongation factor Tu GTP binding domain|PF03143:Elongation factor Tu C-terminal domain|PF03144:Elongation factor Tu domain 2	GTP-EFTU
scaffold65.441	437.993	430.417	381.874	497.191	541.272	460.072	286.911	348.32	337.812	674.959	453.217	470.649	5199.49	6662.84	-0.357619	0.0858013	8248.97	7613.54	0.115616	0.742622	3565198	3566197	-	885	- && P23444.2 RecName: Full=Histone H1 && PF00538:linker histone H1 and H5 family	-
scaffold20.364	255.135	268.128	236.601	294.104	259.174	304.086	318.441	308.632	321.118	378.086	374.235	265.432	7195.37	5751.36	0.323216	0.0836841	7451.98	6187.06	0.268369	0.354365	2936038	2940821	+	1257	- && Q04960.1 RecName: Full=DnaJ protein homolog; AltName: Full=DNAJ-1; Flags: Precursor && PF00684:DnaJ central domain|PF00226:DnaJ domain|PF01556:DnaJ C terminal domain	DnaJ-C
scaffold209.156	329.342	313.59	287.382	303.559	279.766	227.773	275.244	300.375	317.724	280.073	247.457	285.334	7314.04	7596.74	-0.0546432	0.880274	6429.29	6316.71	0.0254708	0.94469	1908439	1910866	-	1356	- && P14641.1 RecName: Full=Tubulin alpha-2 chain; AltName: Full=Alpha-2-tubulin && PF03953:Tubulin C-terminal domain|PF00091:Tubulin/FtsZ family, GTPase domain	Tubulin
scaffold463.41	340.415	491.771	207.342	483.128	759.941	640.034	223.534	250.537	304.258	356.455	396.505	257.735	5668.43	7537.19	-0.410992	0.311721	7098.65	13028.2	-0.87601	0.00176883	342320	343856	+	1206	- && P09315.1 RecName: Full=Glyceraldehyde-3-phosphate dehydrogenase A, chloroplastic; AltName: Full=NADP-dependent glyceraldehydephosphate dehydrogenase subunit A; Flags: Precursor && PF00044:Glyceraldehyde 3-phosphate dehydrogenase, NAD binding domain|P	-
scaffold55.202	788.573	1041.68	446.426	673.774	789.407	790.376	381.395	414.072	579.925	437.193	446.977	530.535	6529.1	10759.4	-0.720622	0.275296	6487.31	10165	-0.647927	0.00369	2063852	2064742	+	786	- && Q10HD0.1 RecName: Full=Chlorophyll a-b binding protein, chloroplastic; AltName: Full=LHCII type I CAB; Short=LHCP; Flags: Precursor >A2XJ35.1 RecName: Full=Chlorophyll a-b binding protein, chloroplastic; AltName: Full=LHCII type I CAB; Short=LHCP; Fl	-
scaffold18.270	2323.68	2377.84	1873.06	1769.67	1626.97	1777.57	1539.34	1196.38	1673.96	1351.66	1957.09	911.574	7188.35	10686.3	-0.572087	0.0078676	6630.69	8020.4	-0.274479	0.469484	3219100	3221016	-	270	- && O04066.1 RecName: Full=Acyl-CoA-binding protein; Short=ACBP [Ricinus communis] && -	-
scaffold144.331	1013.6	798.842	760.007	423.187	457.287	485.47	682.24	776.037	757.421	1230.82	930.751	1046.32	6742.22	7808.26	-0.211644	0.46025	9428.58	3951.11	1.25475	2.78721e-09	2874804	2876638	+	504	- && P35681.1 RecName: Full=Translationally-controlled tumor protein homolog; Short=TCTP && PF00838:Translationally controlled tumour protein	-
scaffold12.688	474.207	606.108	444.248	401.941	390.999	300.318	464.641	465.052	531.081	520.338	440.603	504.307	7673.25	7983.19	-0.057101	0.893005	7435.16	5462.35	0.44483	0.0817687	8515668	8518971	-	870	- && Q84RL7.2 RecName: Full=Aquaporin PIP2-1; AltName: Full=Plasma membrane intrinsic protein 2-1; AltName: Full=ZmPIP2-1; AltName: Full=ZmPIP2;1 && PF00230:Major intrinsic protein	-
scaffold132.145	379.084	497.644	298.63	183.101	138.446	266.167	268.607	227.65	221.812	145.635	210.477	111.294	7320.33	11943.4	-0.706188	0.00193686	4595.3	5696.2	-0.309809	0.456681	1329976	1332076	-	1689	- && P49081.1 RecName: Full=Malate synthase, glyoxysomal && PF01274:Malate synthase	-
scaffold1.1766	962.319	1421.22	626.573	891.339	715.517	1344.5	759.319	716.159	689.209	549.091	1085.74	375.193	7252.12	10044.5	-0.469853	0.181098	6486.68	9398.65	-0.53494	0.25033	17948716	17949357	+	555	- && - && PF14200:Ricin-type beta-trefoil lectin domain-like	-
scaffold139.156	198.918	152.368	221.195	164.159	226.53	206.53	228.865	266.596	194.477	552.646	385.02	198.776	4222.81	3499.19	0.271169	0.397595	6706.94	3474.57	0.948806	0.011246	2505509	2508359	+	1014	- && Q43247.1 RecName: Full=Glyceraldehyde-3-phosphate dehydrogenase 3, cytosolic && PF02800:Glyceraldehyde 3-phosphate dehydrogenase, C-terminal domain|PF00044:Glyceraldehyde 3-phosphate dehydrogenase, NAD binding domain	-
scaffold8.559	334.866	247.235	314.177	162.936	150.442	128.623	244.264	247.529	252.296	375.451	247.881	349.323	6037.5	7259.03	-0.265846	0.302398	7627.79	3411.54	1.16081	3.42244e-06	7259300	7261423	+	1344	- && O64937.2 RecName: Full=Elongation factor 1-alpha; Short=EF-1-alpha && PF00009:Elongation factor Tu GTP binding domain|PF03143:Elongation factor Tu C-terminal domain|PF03144:Elongation factor Tu domain 2	GTP-EFTU
scaffold60.55	951.066	786.69	803.998	526.155	593.997	813.917	730.517	861.897	615.221	1060.49	857.765	936.543	6356.18	7302.84	-0.200124	0.524168	7941	5292.41	0.585372	0.0310013	564452	565706	-	477	- && P40621.1 RecName: Full=HMG1/2-like protein && PF00505:HMG (high mobility group) box	HMG-box
scaffold156.205	569.126	497.826	515.052	344.603	337.199	319.237	411.805	378.442	385.483	320.646	359.398	367.857	7090.28	9519.73	-0.425079	0.0150472	6104.94	5741.58	0.0885466	0.759023	2534159	2537553	+	999	- && Q08062.2 RecName: Full=Malate dehydrogenase, cytoplasmic && PF02866:lactate/malate dehydrogenase, alpha/beta C-terminal domain|PF00056:lactate/malate dehydrogenase, NAD binding domain	-
scaffold3.1288	310.347	286.802	290.954	343.011	312.897	248.429	249.018	280.504	283.752	246.156	242.569	340.213	6658.4	7253.65	-0.123483	0.661619	6561.23	7043.22	-0.102274	0.784837	12786823	12789177	-	1356	- && O22347.1 RecName: Full=Tubulin alpha-1 chain; AltName: Full=Alpha-1-tubulin && PF03953:Tubulin C-terminal domain|PF00091:Tubulin/FtsZ family, GTPase domain	Tubulin
scaffold31.773	476.989	608.434	313.385	543.41	720.914	667.649	273.705	332.828	401.24	342.605	425.466	327.959	6080.08	8404.87	-0.467053	0.164872	6380.04	11074.4	-0.795562	0.000738765	6579201	6580296	-	999	- && P27665.1 RecName: Full=Oxygen-evolving enhancer protein 1, chloroplastic; Short=OEE1; AltName: Full=33 kDa subunit of oxygen evolving system of photosystem II; AltName: Full=33 kDa thylakoid membrane protein; AltName: Full=OEC 33 kDa subunit; Flags:	-
scaffold123.221	102.368	157.022	106.723	272.827	300.177	334.981	132.588	102.231	115.453	62.1663	96.2284	27.1525	5993.96	6245.81	-0.0594066	0.906984	3057.64	14772.1	-2.27232	1.00821e-09	3430680	3446947	-	2835	- && Q6AVA8.1 RecName: Full=Pyruvate, phosphate dikinase 1, chloroplastic; AltName: Full=OsPPDKB; AltName: Full=Pyruvate, orthophosphate dikinase 1; Flags: Precursor && PF00391:PEP-utilising enzyme, mobile domain|PF02896:PEP-utilising enzyme, TIM barrel d	-
scaffold1.260	866.918	972.623	581.432	376.897	425.459	354.768	401.08	470.115	663.912	478.729	429.482	803.019	7371.31	11580	-0.651617	0.024548	7948.13	5280.81	0.589848	0.0698597	2599715	2600509	-	795	- && P27497.1 RecName: Full=Chlorophyll a-b binding protein M9, chloroplastic; AltName: Full=LHCII type I CAB-M9; Short=LHCP; Flags: Precursor && PF00504:Chlorophyll A-B binding protein	-
scaffold65.94	294.65	476.261	215.413	276.798	245.43	227.137	271.89	200.143	208.868	97.4602	140.351	72.8695	6595.68	9518.02	-0.529104	0.135527	2902.41	6907.03	-1.25073	8.91871e-06	693183	695143	+	1605	- && Q9SFU3.1 RecName: Full=Purple acid phosphatase 15; AltName: Full=Phytase; Flags: Precursor && PF00149:Calcineurin-like phosphoesterase|PF14008:Iron/zinc purple acid phosphatase-like protein C|PF16656:Purple acid Phosphatase, N-terminal domain	Metallophos
scaffold1.1840	576.645	586.646	602.23	667.816	525.616	504.89	523.95	505.13	636.915	393.784	543.821	487.955	7574.86	8007.8	-0.0802893	0.818278	6258.11	7345.69	-0.231139	0.45252	18564975	18568072	-	753	- && Q9FE01.1 RecName: Full=L-ascorbate peroxidase 2, cytosolic; AltName: Full=APXb; AltName: Full=OsAPx02 && PF00141:Peroxidase	-
scaffold86.105	558.69	744.576	317.892	490.62	424.953	678.768	369.333	371.134	397.193	251.682	404.47	167.834	7129.51	10117.6	-0.504914	0.151566	4975.58	9496.72	-0.932523	0.00999885	1445155	1451271	-	1038	- && - && PF14200:Ricin-type beta-trefoil lectin domain-like	-
scaffold41.245	321.056	261.066	298.612	186.258	179.522	177.465	239.464	264.636	278.587	325.187	308.469	337.709	6351.41	7131.61	-0.167146	0.558827	7614.12	4191.78	0.861106	8.48384e-06	2414530	2416250	+	1344	- && Q41803.1 RecName: Full=Elongation factor 1-alpha; Short=EF-1-alpha && PF00009:Elongation factor Tu GTP binding domain|PF03143:Elongation factor Tu C-terminal domain|PF03144:Elongation factor Tu domain 2	GTP-EFTU
scaffold4.254	502.77	584.545	501.618	516.751	519.531	452.314	297.268	320.822	296.39	169.037	101.624	95.0032	6277	10877.6	-0.793147	7.2384e-08	2422.93	9717.94	-2.00401	5.62129e-14	2407745	2409331	+	1137	- && Q9FJ45.1 RecName: Full=GDSL esterase/lipase At5g45910; AltName: Full=Extracellular lipase At5g45910; Flags: Precursor && PF00657:GDSL-like Lipase/Acylhydrolase	Lipase-GDSL
scaffold10.464	213.635	243.602	267.264	152.158	141.41	134.555	192.349	164.241	189.566	95.7809	119.307	123.767	7547.01	9990.77	-0.404839	0.0497421	4523.8	5626.98	-0.31479	0.222908	3844735	3849036	+	2289	- && Q06572.2 RecName: Full=Pyrophosphate-energized vacuolar membrane proton pump; AltName: Full=Pyrophosphate-energized inorganic pyrophosphatase; Short=H(+)-PPase && PF03030:Inorganic H+ pyrophosphatase	-
scaffold95.84	205.765	178.241	229.864	156.393	170.109	144.839	234.542	249.877	214.638	294.088	270.048	221.666	5646.12	4949.89	0.1898	0.509845	6126.67	3620.5	0.758914	0.000774109	3125859	3129871	-	1338	- && P42895.1 RecName: Full=Enolase 2; AltName: Full=2-phospho-D-glycerate hydro-lyase 2; AltName: Full=2-phosphoglycerate dehydratase 2 && PF00113:Enolase, C-terminal TIM barrel domain|PF03952:Enolase, N-terminal domain	-
scaffold97.407	348.3	234.855	319.583	163.896	172.057	134.456	232.769	234.836	245.212	326.903	268.842	415.642	5783.87	7312.29	-0.338312	0.198302	7935.71	3630.2	1.1283	8.72664e-06	3467997	3469941	-	1344	- && Q41803.1 RecName: Full=Elongation factor 1-alpha; Short=EF-1-alpha && PF00009:Elongation factor Tu GTP binding domain|PF03143:Elongation factor Tu C-terminal domain|PF03144:Elongation factor Tu domain 2	GTP-EFTU
scaffold13.354	648.223	461.511	517.851	216.684	229.509	195.952	367.872	391.454	416.001	622.496	422.653	785.257	5641.53	7795.28	-0.466465	0.0333389	8498.72	2930.89	1.53589	1.42917e-08	3061138	3063324	-	795	- && O22424.1 RecName: Full=40S ribosomal protein S4 && PF01479:S4 domain|PF16121:40S ribosomal protein S4 C-terminus|PF00900:Ribosomal family S4e|PF08071:RS4NT (NUC023) domain|PF00467:KOW motif	Ribosomal-S4e
scaffold56.239	340.62	352.94	327.369	314.736	305.194	299.1	331.036	309.828	290.068	330.334	288.937	201.051	6692.55	7322.42	-0.129729	0.628328	5690.48	6284.12	-0.143172	0.679444	4427770	4428960	+	1191	- && O24575.1 RecName: Full=S-adenosylmethionine decarboxylase proenzyme; Short=AdoMetDC; Short=SAMDC; Contains: RecName: Full=S-adenosylmethionine decarboxylase alpha chain; Contains: RecName: Full=S-adenosylmethionine decarboxylase beta chain; Flags: Pr	SAM-decarbox
scaffold191.27	250.955	348.605	189.59	607.818	782.598	618.379	194.772	213.046	315.747	376.484	372.492	199.162	5100.14	5539.43	-0.119161	0.830775	6440.63	13454.6	-1.06282	0.000397666	325157	327327	+	1167	- && Q40677.2 RecName: Full=Fructose-bisphosphate aldolase, chloroplastic; AltName: Full=Chloroplastic aldolase; Short=AldP; Flags: Precursor && PF00274:Fructose-bisphosphate aldolase class-I	-
scaffold39.328	1161.55	848.81	993.283	401.08	427.444	389.951	696.806	749.361	803.468	1260.96	1009.41	1577.49	5582.56	7437.89	-0.413944	0.0632322	9232.82	2874.85	1.68327	7.66948e-13	2827694	2829607	-	411	- && P49216.2 RecName: Full=40S ribosomal protein S26; AltName: Full=S31 && PF01283:Ribosomal protein S26e	-
scaffold34.764	384.808	558.191	373.178	485.493	454.55	365.702	401.148	428.478	463.328	538.532	445.398	410.075	6791.76	6890.41	-0.0207531	0.968929	7068.94	6524.19	0.115678	0.728764	7845035	7848048	-	870	- && Q84RL7.2 RecName: Full=Aquaporin PIP2-1; AltName: Full=Plasma membrane intrinsic protein 2-1; AltName: Full=ZmPIP2-1; AltName: Full=ZmPIP2;1 && PF00230:Major intrinsic protein	-
scaffold59.218	440.922	394.716	409.502	305.798	367.926	339.619	470.951	499.103	391.98	462.494	435.782	459.517	6264.5	5715.15	0.13253	0.669017	6033.56	4431.52	0.445203	0.0444082	3173389	3176387	+	762	- && P12863.3 RecName: Full=Triosephosphate isomerase, cytosolic; Short=TIM; Short=Triose-phosphate isomerase && PF00121:Triosephosphate isomerase	-
scaffold185.79	444.733	393.916	394.964	288.3	343.764	287.25	419.232	449.682	380.785	472.309	383.213	479.611	5748.29	5661.83	0.022017	0.956803	5935.33	4020.88	0.561793	0.0182594	678205	681195	+	762	- && P12863.3 RecName: Full=Triosephosphate isomerase, cytosolic; Short=TIM; Short=Triose-phosphate isomerase && PF00121:Triosephosphate isomerase	-
scaffold115.124	259.928	220.63	317.707	188.768	172.29	159.584	269.893	264.381	285.342	190.722	203.65	224.263	7214.58	7015.79	0.0401535	0.928873	5261.09	4359.04	0.27136	0.282972	3033842	3036160	+	1458	- && P32112.1 RecName: Full=Adenosylhomocysteinase; Short=AdoHcyase; AltName: Full=S-adenosyl-L-homocysteine hydrolase && PF00670:S-adenosyl-L-homocysteine hydrolase, NAD binding domain|PF05221:S-adenosyl-L-homocysteine hydrolase	-
scaffold49.313	545.231	450.008	382.344	382.75	597.406	462.648	336.878	410.834	385.724	1546.21	944.079	842.404	4085.5	4951.88	-0.277197	0.326487	11593.7	4941.9	1.23019	5.53324e-05	2356011	2356725	-	597	- && P40267.1 RecName: Full=Histone H1 && PF00538:linker histone H1 and H5 family	-
scaffold129.58	110.442	118.086	134.009	158.917	130.279	118.955	139.029	125.165	118.811	66.5717	84.0666	65.1738	6845.32	6467.51	0.081776	0.813546	3723.58	6941.72	-0.898552	0.000160535	1282898	1290281	+	2961	- && Q6YZX6.1 RecName: Full=Putative aconitate hydratase, cytoplasmic; Short=Aconitase; AltName: Full=Citrate hydro-lyase && PF00694:Aconitase C-terminal domain|PF00330:Aconitase family (aconitate hydratase)	Aconitase
scaffold124.63	224.934	300.923	213.212	548.294	742.684	624.912	207.035	232.313	292.779	299.052	317.991	176.187	5159.73	5190.76	-0.00863008	0.988019	5388.86	12830.1	-1.25146	8.66329e-06	778426	780572	+	1167	- && Q40677.2 RecName: Full=Fructose-bisphosphate aldolase, chloroplastic; AltName: Full=Chloroplastic aldolase; Short=AldP; Flags: Precursor && PF00274:Fructose-bisphosphate aldolase class-I	-
scaffold40.132	752.726	869.512	510.787	385.756	464.496	314.503	349.257	407.186	631.097	408.099	378.519	875.04	6663.36	10202.2	-0.614553	0.0560934	7723.84	5316.23	0.538911	0.192402	1163906	1164700	-	795	- && P27497.1 RecName: Full=Chlorophyll a-b binding protein M9, chloroplastic; AltName: Full=LHCII type I CAB-M9; Short=LHCP; Flags: Precursor && PF00504:Chlorophyll A-B binding protein	-
scaffold9.875	320.171	288.355	257.494	437.44	396.449	425.028	311.774	273.725	283.256	367.015	332.944	231.925	6009.78	5976.27	0.00814918	0.985732	6220.23	8283.14	-0.413218	0.142241	7117399	7118544	-	1146	- && P0CH32.1 RecName: Full=Polyubiquitin 4; Contains: RecName: Full=Ubiquitin; Flags: Precursor && PF00240:Ubiquitin family	ubiquitin
scaffold469.13	94.9073	110.397	90.9946	192.312	166.898	122.579	127.291	140.01	132.889	215.561	141.224	123.172	5059.17	3735.4	0.437789	0.0185486	5856.31	5795.71	0.0149748	0.976082	152436	156285	+	2094	- && Q0VCZ3.1 RecName: Full=YTH domain-containing family protein 2 && PF04146:YT521-B-like domain	YTH
scaffold260.109	1522.03	1091.14	1188.37	483.886	508.308	420.616	764.842	830.602	914.958	1601.44	1026.18	2257.9	5002.1	7557.33	-0.595292	0.00388812	9420.51	2676.84	1.81526	1.45112e-09	1083021	1083990	+	330	- && P52855.1 RecName: Full=60S acidic ribosomal protein P1; AltName: Full=L12 && PF00428:60s Acidic ribosomal protein	-
scaffold48.314	340.224	327.285	230.967	421.207	364.269	350.95	301.793	250.413	246.564	309.915	286.52	175.413	5525.05	6197.27	-0.165512	0.648387	5150.36	7479.1	-0.538195	0.0767197	2693413	2694558	+	1146	- && P0CH32.1 RecName: Full=Polyubiquitin 4; Contains: RecName: Full=Ubiquitin; Flags: Precursor && PF00240:Ubiquitin family	ubiquitin
scaffold175.110	898.885	860.97	752.077	724.456	752.42	745.828	685.594	748.13	712.006	1172.56	961.166	982.998	5324.16	6216.47	-0.223374	0.343758	7468.63	5243.92	0.510173	0.0207267	1082215	1082747	+	411	- && P59169.2 RecName: Full=Histone H3.3; AltName: Full=Histone H3.2 >Q71V89.3 RecName: Full=Histone H3.3 >P69245.2 RecName: Full=Histone H3.3 >P69244.2 RecName: Full=Histone H3.3; AltName: Full=Histone H3.2; AltName: Full=Minor histone H3 >Q71H73.3 RecNa	Histone
scaffold9.237	326.223	220.797	310.344	161.055	168.653	119.047	217.724	225.907	236.244	277.659	244.139	386.827	5516.73	6945.24	-0.332248	0.218741	7130.48	3463.54	1.04175	0.00017119	2163876	2166067	-	1344	- && Q41803.1 RecName: Full=Elongation factor 1-alpha; Short=EF-1-alpha && PF00009:Elongation factor Tu GTP binding domain|PF03143:Elongation factor Tu C-terminal domain|PF03144:Elongation factor Tu domain 2	GTP-EFTU
novel.6364	119.579	139.556	103.681	144.82	129.976	98.3386	121.379	116.504	117.428	190.213	131.61	110.627	5795.59	5900.72	-0.0258275	0.952298	6808.28	5791.27	0.233388	0.531234	3345543	3348404	-	2702	PF00651:BTB/POZ domain	BTB
scaffold80.323	116.68	95.6767	127.855	173.31	193.395	150.838	203.865	237.959	186.994	444.423	306.313	158.714	4076.74	2202.16	0.888403	1.29521e-06	5684.92	3191.18	0.833036	0.0282411	3117603	3119473	+	1074	- && P17784.2 RecName: Full=Fructose-bisphosphate aldolase 1, cytoplasmic; AltName: Full=Cytoplasmic aldolase; Short=cALD; AltName: Full=Gravity-specific protein GSC 233 && PF00274:Fructose-bisphosphate aldolase class-I	-
scaffold31.838	317.345	252.178	289.296	150.214	146.792	145.037	219.216	243.903	247.751	269.359	240.738	340.635	5768.46	6954.19	-0.269665	0.260686	6673.74	3410.79	0.968368	2.43658e-05	7082189	7084110	-	1344	- && Q41803.1 RecName: Full=Elongation factor 1-alpha; Short=EF-1-alpha && PF00009:Elongation factor Tu GTP binding domain|PF03143:Elongation factor Tu C-terminal domain|PF03144:Elongation factor Tu domain 2	GTP-EFTU
scaffold17.771	388.035	449.246	220.213	245.469	211.537	282.781	234.872	206.786	199.339	161.323	202.473	109.859	6047.32	9940.96	-0.716998	0.010119	4309.57	6637.21	-0.622997	0.0420225	7509968	7511627	+	1563	- && Q9SMT7.1 RecName: Full=Oxalate--CoA ligase; AltName: Full=4-coumarate--CoA ligase isoform 8; Short=At4CL8; AltName: Full=4-coumarate--CoA ligase-like 10; AltName: Full=Acyl-activating enzyme 3; AltName: Full=Adenosine monophosphate binding protein 3;	AMP-binding
scaffold39.378	18.8738	9.24347	32.0455	17.5991	50.4926	32.2722	86.5632	120.336	55.578	275.936	141.1	60.8152	2903.48	665.898	2.12415	0.00561265	5096.37	1054.65	2.2727	0.00691146	3312103	3314409	-	1833	- && P28516.1 RecName: Full=Pyruvate decarboxylase 1; Short=PDC && PF02776:Thiamine pyrophosphate enzyme, N-terminal TPP binding domain|PF02775:Thiamine pyrophosphate enzyme, C-terminal TPP binding domain|PF00205:Thiamine pyrophosphate enzyme, central dom	TPP-enzyme-N
scaffold2.74	927.646	1077.36	923.678	567.337	523.535	668.647	780.056	666.778	673.152	326.196	535.106	320.001	7485.88	10315.6	-0.462606	0.0118517	4024.04	5907.93	-0.553937	0.0710021	809074	809658	-	585	- && - && PF14200:Ricin-type beta-trefoil lectin domain-like	-
scaffold62.221	69.2778	65.9191	48.8592	125.452	203.33	258.788	191.777	243.866	181.914	573.182	382.767	150.779	4249.9	1263.01	1.75141	3.5301e-22	7339.69	3840.51	0.934409	0.0482615	4232224	4235016	+	1140	- && P00333.1 RecName: Full=Alcohol dehydrogenase 1 && PF08240:Alcohol dehydrogenase GroES-like domain|PF00107:Zinc-binding dehydrogenase	ADH-zinc-N
scaffold296.34	326.102	361.046	267.207	423.459	451.626	412.221	689.966	352.528	303.462	19.6492	49.8837	13.131	10351.2	7324.11	0.499077	0.554096	612.446	9422.1	-3.94291	1.50017e-24	532678	534402	+	1275	- && P00693.1 RecName: Full=Alpha-amylase type A isozyme; AltName: Full=1,4-alpha-D-glucan glucanohydrolase; AltName: Full=AMY1; AltName: Full=Low pI alpha-amylase; Flags: Precursor && PF00128:Alpha amylase, catalytic domain|PF07821:Alpha-amylase C-termin	-
scaffold171.211	206.952	227.361	237.425	237.916	219.705	191.598	258.572	242.369	228.159	209.476	238.614	153.242	6139.41	5644.65	0.12112	0.675985	4885.24	5200.95	-0.0903164	0.806643	1806944	1811396	-	1395	- && P37833.1 RecName: Full=Aspartate aminotransferase, cytoplasmic; AltName: Full=Transaminase A && PF00155:Aminotransferase class I and II	Aminotran-1-2
scaffold28.263	116.65	206.748	118.587	54.5745	71.3883	95.3299	141.014	120.68	116.94	62.4274	79.7318	31.776	5313.49	6181.17	-0.218181	0.603986	2352.39	2950.86	-0.326958	0.473552	3421831	3424401	-	2325	- && Q94A08.2 RecName: Full=Probable galactinol--sucrose galactosyltransferase 2; AltName: Full=Protein SEED IMBIBITION 2; AltName: Full=Raffinose synthase 2 && PF05691:Raffinose synthase or seed imbibition protein Sip1	-
scaffold159.102	128.542	144.634	161.622	184.601	149.694	153.118	202.113	163.996	168.988	75.7417	116.458	78.6228	7063.51	5728.88	0.30195	0.215889	3450.06	6122.03	-0.827305	0.00188914	1867554	1875987	+	2187	- && Q8W1L6.2 RecName: Full=Peroxisomal fatty acid beta-oxidation multifunctional protein; Short=MFP; Includes: RecName: Full=Enoyl-CoA hydratase/3-2-trans-enoyl-CoA isomerase/3-hydroxybutyryl-CoA epimerase; Includes: RecName: Full=3-hydroxyacyl-CoA dehyd	3HCDH-N
scaffold176.75	379.44	375.594	338.811	387.27	446.776	418.171	260.854	307.289	294.803	567.351	406.932	353.151	4517.23	5710.81	-0.338095	0.095482	6706.47	6231.16	0.106024	0.771426	596065	597047	+	867	- && P23444.2 RecName: Full=Histone H1 && PF00538:linker histone H1 and H5 family	-
scaffold87.39	392.214	486.398	336.341	280.311	251.56	271.108	451.544	360.446	442.784	288.819	369.755	180.221	8226.31	7940.55	0.051017	0.912127	5301.31	5006.72	0.0825166	0.851173	322776	327105	-	1086	- && Q10717.1 RecName: Full=Cysteine proteinase 2; Flags: Precursor && PF08246:Cathepsin propeptide inhibitor domain (I29)|PF00112:Papain family cysteine protease	Peptidase-C1
scaffold15.748	528.439	501.183	320.978	551.072	497.909	730.604	712.367	652.017	772.062	663.879	717.982	487.725	8319.68	5242.28	0.66651	0.00476251	7023.63	6587.07	0.092584	0.81087	6490274	6492562	-	645	- && P12653.4 RecName: Full=Glutathione S-transferase 1; AltName: Full=GST class-phi member 1; AltName: Full=GST-29; AltName: Full=GST-I && PF02798:Glutathione S-transferase, N-terminal domain|PF00043:Glutathione S-transferase, C-terminal domain	GST-N
scaffold247.14	46.0744	39.9898	38.5088	141.393	217.642	238.013	150.216	217.527	157.098	596.47	381.013	151.981	3612.17	855.293	2.07905	5.00923e-32	7490.67	3903.54	0.940297	0.0412522	245148	255298	-	1140	- && P00333.1 RecName: Full=Alcohol dehydrogenase 1 && PF00107:Zinc-binding dehydrogenase|PF08240:Alcohol dehydrogenase GroES-like domain	ADH-zinc-N
scaffold458.2	205.459	186.977	151.029	118.53	121.911	163.836	142.61	154.145	132.101	231.089	190.225	178.086	5187.96	6556.9	-0.337621	0.156941	7001.71	4648.7	0.590853	0.022877	18605	22827	+	2004	- && P40621.1 RecName: Full=HMG1/2-like protein && PF00505:HMG (high mobility group) box	HMG-box
scaffold143.55	703.918	514.664	609.181	193.264	214.122	263.704	462.813	466.793	489.884	708.541	561.92	566.189	5707.55	7334.4	-0.361796	0.111847	7131.36	2564.48	1.47548	5.94846e-11	833815	835827	-	666	- && Q08069.2 RecName: Full=40S ribosomal protein S8 && PF01201:Ribosomal protein S8e	-
scaffold116.182	602.67	428.004	486.913	189.66	199.289	193.183	326.342	350.396	388.297	531.284	396.359	691.367	5131.69	7296.08	-0.507656	0.0198596	7544.83	2666.61	1.50046	4.64133e-09	2610255	2612607	-	798	- && O22424.1 RecName: Full=40S ribosomal protein S4 && PF00467:KOW motif|PF00900:Ribosomal family S4e|PF08071:RS4NT (NUC023) domain|PF16121:40S ribosomal protein S4 C-terminus|PF01479:S4 domain	Ribosomal-S4e
scaffold40.382	61.4722	51.84	49.7491	126.541	146.967	131.348	85.9573	106.637	116.853	566.783	319.314	121.051	3414.07	1794.21	0.928438	3.70708e-07	10704.2	4245.5	1.33415	0.003048	3270844	3273445	-	1827	- && A2XFI3.2 RecName: Full=Pyruvate decarboxylase 2; Short=PDC && PF00205:Thiamine pyrophosphate enzyme, central domain|PF02775:Thiamine pyrophosphate enzyme, C-terminal TPP binding domain|PF02776:Thiamine pyrophosphate enzyme, N-terminal TPP binding dom	TPP-enzyme-N
scaffold41.302	395.279	494.715	255.979	510.365	688.193	551.493	232.953	257.296	342.897	357.702	388.113	296.171	5026.61	6885.81	-0.453972	0.18652	6064.93	10033.1	-0.72618	0.00267611	2964012	2965084	+	999	- && P27665.1 RecName: Full=Oxygen-evolving enhancer protein 1, chloroplastic; Short=OEE1; AltName: Full=33 kDa subunit of oxygen evolving system of photosystem II; AltName: Full=33 kDa thylakoid membrane protein; AltName: Full=OEC 33 kDa subunit; Flags:	-
scaffold21.219	671.257	487.329	527.267	174.992	182.999	240.907	392.686	420.318	423.521	650.815	531.644	541.549	5509.47	7494.89	-0.443911	0.0408417	7418.06	2536.08	1.54841	6.08683e-12	3118893	3120919	+	738	- && Q08069.2 RecName: Full=40S ribosomal protein S8 && PF01201:Ribosomal protein S8e	-
scaffold31.165	674.837	619.675	651.014	347.059	349.873	340.4	581.119	597.836	547.443	416.132	467.593	556.715	6846.99	7699.62	-0.169272	0.48531	5521.7	3912.5	0.497033	0.0372347	1431461	1432801	+	657	- && P04907.4 RecName: Full=Glutathione S-transferase 3; AltName: Full=GST class-phi member 3; AltName: Full=GST-III && PF02798:Glutathione S-transferase, N-terminal domain|PF00043:Glutathione S-transferase, C-terminal domain	GST-N
scaffold14.477	334.022	239.103	295.607	111.161	117.772	107.756	198.923	215.144	223.709	277.979	240.524	352.173	5360.13	7286.76	-0.442994	0.045274	7074.71	2690.47	1.3948	9.41655e-10	5375085	5377796	-	1392	- && P35684.2 RecName: Full=60S ribosomal protein L3 && PF00297:Ribosomal protein L3	-
scaffold163.216	208.445	259.298	263.539	172.511	178.846	189.117	218.508	212.868	199.477	144.788	158.857	97.4208	5312.29	6144.62	-0.210089	0.427138	3257.85	4327.58	-0.40961	0.158388	1577797	1581089	+	1395	- && P25776.2 RecName: Full=Oryzain alpha chain; Flags: Precursor && PF00396:Granulin|PF00112:Papain family cysteine protease|PF08246:Cathepsin propeptide inhibitor domain (I29)	Peptidase-C1
scaffold398.34	344.136	288.448	329.44	424.405	491.838	463.343	620.134	684.973	549.585	2049.22	1265.72	705.202	3896.01	2017.01	0.9499	5.28507e-09	8143.63	2755.44	1.56337	8.53284e-06	452179	483605	+	348	- && Q02921.1 RecName: Full=Early nodulin-93; Short=N-93 && PF03386:Early nodulin 93 ENOD93 protein	-
scaffold184.265	778.326	671.995	795.553	397.306	342.573	349.865	588.215	530.017	518.71	412.148	422.625	456.78	6491.76	8890.58	-0.453724	0.0139452	4949.06	4111.31	0.267553	0.27707	1881406	1882614	+	657	- && P04907.4 RecName: Full=Glutathione S-transferase 3; AltName: Full=GST class-phi member 3; AltName: Full=GST-III && PF02798:Glutathione S-transferase, N-terminal domain|PF00043:Glutathione S-transferase, C-terminal domain	GST-N
scaffold45.390	45.4872	44.7343	45.3243	104.262	86.048	76.7954	65.3784	84.0095	72.3954	153.55	114.172	81.9195	3281.94	2001.07	0.713972	2.47352e-05	4991.45	3760.45	0.408526	0.229279	4551537	4556042	+	2451	- && P49036.1 RecName: Full=Sucrose synthase 2; AltName: Full=Sucrose-UDP glucosyltransferase 2 && PF00534:Glycosyl transferases group 1|PF00862:Sucrose synthase	Glycos-transf-1
scaffold3.1083	698.811	484.338	622.957	234.194	234.254	237.535	408.62	432.349	451.556	631.13	531.415	894.852	4846.09	6758.92	-0.47997	0.0308452	7461.29	2516.75	1.56784	4.77691e-10	11032986	11034576	-	621	- && Q9FKC0.1 RecName: Full=60S ribosomal protein L13a-4 && PF00572:Ribosomal protein L13	-
scaffold28.446	392.366	387.511	357.088	301.619	325.986	279.117	270.533	321.819	268.942	511.527	350.769	478.049	4398.84	5792.42	-0.396817	0.0414626	6616.05	4403.76	0.587198	0.0227377	5484547	5485505	-	846	- && P23444.2 RecName: Full=Histone H1 && PF00538:linker histone H1 and H5 family	-
scaffold1.824	452.377	612.448	296.274	364.511	396.216	434.08	243.837	266.51	393.592	270.95	245.71	332.484	5699.97	8545.47	-0.584179	0.0920835	5173.69	7158.64	-0.468513	0.0629617	8122938	8124552	-	1044	- && Q10HD0.1 RecName: Full=Chlorophyll a-b binding protein, chloroplastic; AltName: Full=LHCII type I CAB; Short=LHCP; Flags: Precursor >A2XJ35.1 RecName: Full=Chlorophyll a-b binding protein, chloroplastic; AltName: Full=LHCII type I CAB; Short=LHCP; Fl	-
scaffold2.562	274.773	223.633	245.342	127.223	142.857	136.249	179.876	193.5	181.863	218.901	201.699	261.477	5088.32	6801.47	-0.418572	0.0275354	6041.84	3540.25	0.771125	0.000534421	4712316	4717879	+	1518	- && P80639.2 RecName: Full=Eukaryotic translation initiation factor 5A; Short=eIF-5A; AltName: Full=eIF-4D && PF01287:Eukaryotic elongation factor 5A hypusine, DNA-binding OB fold	-
scaffold240.98	574.443	425.001	469.895	142.348	170.351	170.678	338.428	359.256	372.169	580.466	459.191	538.267	5076.98	6957.5	-0.454537	0.0298129	7233.96	2180.26	1.73026	8.38548e-17	1154668	1156247	+	786	- && P29766.1 RecName: Full=60S ribosomal protein L8; AltName: Full=L2; AltName: Full=Ribosomal protein TL2 && PF03947:Ribosomal Proteins L2, C-terminal domain|PF00181:Ribosomal Proteins L2, RNA binding domain	Ribosomal-L2-C
scaffold101.196	1144.5	1247.12	398.494	1281.4	1024.83	1441.34	780.058	607.036	724.513	1278.57	1651.04	608.453	4741.78	6238.84	-0.395817	0.73086	7654.82	8002.95	-0.0641477	0.906984	2582388	2583855	+	372	- && Q0D840.1 RecName: Full=Thioredoxin H1; Short=OsTrxh1; AltName: Full=Phloem sap 13 kDa protein 1 >A2YIW7.1 RecName: Full=Thioredoxin H-type; Short=Trx-H; AltName: Full=Phloem sap 13 kDa protein 1 && PF00085:Thioredoxin	-
scaffold115.128	1414.13	1062.33	1162.61	347.681	396.892	392.269	772.563	802.734	849.413	1405.41	988.079	1716.63	4830.95	7234.43	-0.582526	0.00191713	7920.08	2153.09	1.87908	1.36902e-13	3058897	3059859	+	330	- && P52855.1 RecName: Full=60S acidic ribosomal protein P1; AltName: Full=L12 && PF00428:60s Acidic ribosomal protein	-
novel.3576	955.799	722.947	643.836	208.328	214.201	288.684	475.703	505.886	463.106	907.602	568.708	1002.55	4735.69	7594.39	-0.681184	0.000711299	7859.11	2215.91	1.82642	4.24232e-11	546793	548610	+	543	PF05162:Ribosomal protein L41	-
scaffold19.285	591.832	408.911	432.352	157.388	166.131	181.325	306.166	331.612	331.605	536.672	373.014	632.086	4670.36	6888.84	-0.560611	0.00947447	7183.61	2312.17	1.63542	9.38384e-11	2404727	2406952	-	798	- && O22424.1 RecName: Full=40S ribosomal protein S4 && PF00467:KOW motif|PF00900:Ribosomal family S4e|PF08071:RS4NT (NUC023) domain|PF16121:40S ribosomal protein S4 C-terminus|PF01479:S4 domain	Ribosomal-S4e
scaffold17.802	333.892	370.224	205.43	407.842	428.669	473.856	267.857	279.739	283.389	850.162	583.097	192.136	3837.93	4185.82	-0.124923	0.784995	7231.58	5753.22	0.329928	0.555233	7787574	7788415	+	765	- && P24805.1 RecName: Full=Stem-specific protein TSJT1 && PF12481:Aluminium induced protein	-
scaffold133.60	772.601	648.167	554.21	389.691	413.757	356.619	514.772	558.352	545.243	924.911	713.512	739.667	4924.37	5993.43	-0.283249	0.268171	6988.08	3356.64	1.05785	1.09265e-06	751403	753219	-	504	- && P35681.1 RecName: Full=Translationally-controlled tumor protein homolog; Short=TCTP && PF00838:Translationally controlled tumour protein	-
scaffold83.12	356.215	372.603	250.268	240.112	265.765	255.625	549.757	277.778	320.387	66.6575	110.019	30.2047	9453.82	8042.88	0.2332	0.622183	1641.34	5966.17	-1.8618	1.1998e-06	99094	100561	+	1365	- && Q8S9J6.1 RecName: Full=Aspartyl protease family protein At5g10770; Flags: Precursor && PF14541:Xylanase inhibitor C-terminal|PF14543:Xylanase inhibitor N-terminal	-
scaffold299.46	151.842	132.052	168.006	119.377	110.033	93.2102	137.494	143.281	145.957	103.112	97.5661	179.514	5951.28	6290.78	-0.0801411	0.819949	5131.04	4279.96	0.261642	0.497349	682583	687445	-	2310	- && Q2QLY5.1 RecName: Full=5-methyltetrahydropteroyltriglutamate--homocysteine methyltransferase 1; AltName: Full=Cobalamin-independent methionine synthase 1 && PF08267:Cobalamin-independent synthase, N-terminal domain|PF01717:Cobalamin-independent synth	-
scaffold76.85	581.912	440.277	504.049	155.276	161.164	179.415	338.29	377.216	382.392	488.888	421.822	488.541	5210.2	7227.47	-0.472098	0.0199339	6415.06	2236.87	1.51995	1.42915e-14	1027495	1028997	+	786	- && P29766.1 RecName: Full=60S ribosomal protein L8; AltName: Full=L2; AltName: Full=Ribosomal protein TL2 && PF00181:Ribosomal Proteins L2, RNA binding domain|PF03947:Ribosomal Proteins L2, C-terminal domain	Ribosomal-L2-C
scaffold59.275	1043.92	796.812	823.327	230.373	252.244	302.531	560.276	599.706	599.607	932.568	713.823	973.518	5035.43	7606.28	-0.594977	0.00130857	7246.44	2135.51	1.76266	1.21714e-14	3815399	3815872	-	474	- && P51414.2 RecName: Full=60S ribosomal protein L26-1 && PF16906:Ribosomal proteins L26 eukaryotic, L24P archaeal|PF00467:KOW motif	KOW
scaffold112.287	446.845	412.72	415.198	267.211	260.721	253.041	305.503	289.884	302.403	239.799	248.999	340.423	5414.46	7670.45	-0.502505	0.00131467	4835.29	4479.24	0.110344	0.744028	3108770	3112460	-	999	- && Q08062.2 RecName: Full=Malate dehydrogenase, cytoplasmic && PF02866:lactate/malate dehydrogenase, alpha/beta C-terminal domain|PF00056:lactate/malate dehydrogenase, NAD binding domain	-
scaffold89.355	135.735	156.485	143.679	225.272	221.899	207.367	207.202	199.663	213.202	161.667	191.146	145.024	6760.62	4740.65	0.512015	0.00163803	5238.55	6786.86	-0.373539	0.125271	3867796	3871636	+	1806	- && O23264.1 RecName: Full=Selenium-binding protein 1 && PF05694:56kDa selenium binding protein (SBP56)	-
scaffold50.452	191.015	274.183	144.246	531.662	724.356	555.642	143.211	176.56	262.265	345.404	320.733	139.735	4103.01	4277.66	-0.0600781	0.928171	5471.81	12133.3	-1.14888	0.00110219	4853184	4855406	-	1167	- && Q40677.2 RecName: Full=Fructose-bisphosphate aldolase, chloroplastic; AltName: Full=Chloroplastic aldolase; Short=AldP; Flags: Precursor && PF00274:Fructose-bisphosphate aldolase class-I	-
scaffold36.950	266.521	204.155	262.958	133.693	124.849	100.42	203.405	201.24	203.442	256.051	206.893	285.975	4933.83	5941.98	-0.268293	0.285223	5874.03	2770.76	1.08405	7.62764e-06	9977502	9979610	+	1344	- && O64937.2 RecName: Full=Elongation factor 1-alpha; Short=EF-1-alpha && PF00009:Elongation factor Tu GTP binding domain|PF03143:Elongation factor Tu C-terminal domain|PF03144:Elongation factor Tu domain 2	GTP-EFTU
scaffold63.354	657.803	814.341	650.488	996.059	881.538	982.855	743.254	657.875	698.358	362.784	777.072	219.058	6311.51	6363.55	-0.0118497	0.979297	3933.23	8178.53	-1.05606	0.0118419	3108002	3108922	+	498	- && A2WLS0.1 RecName: Full=Metallothionein-like protein 3A; AltName: Full=Class I metallothionein-like protein 3A; AltName: Full=OsMT-I-3a; Short=OsMT3; Short=OsMT3a >A1YTM8.1 RecName: Full=Metallothionein-like protein 3A; AltName: Full=Class I metalloth	-
scaffold67.354	1031.14	737.07	799.827	310.684	347.23	278.139	527.611	568.476	601.518	1136.13	737.789	1199.08	4489.37	6775.89	-0.593824	0.00340294	7857.14	2353.74	1.73903	7.72675e-12	3190251	3190688	+	438	- && P49637.2 RecName: Full=60S ribosomal protein L27a-3 && PF00828:Ribosomal protein L18e/L15	-
scaffold129.178	672.293	496.803	565.509	184.069	198.67	205.978	385.619	416.247	401.045	536.571	426.961	631.184	4989.13	7179.48	-0.525009	0.00737348	6394.85	2321.32	1.46193	1.53723e-10	2826874	2828899	+	687	- && Q9FJA6.1 RecName: Full=40S ribosomal protein S3-3 && PF00189:Ribosomal protein S3, C-terminal domain|PF07650:KH domain	-
scaffold62.220	73.6527	99.44	68.8819	251.894	216.53	248.827	177.892	210.267	180.465	513.158	358.205	144.769	3913.39	1660.08	1.23756	4.66225e-12	6739.1	4694.58	0.521544	0.260147	4216603	4219139	+	1140	- && P04707.1 RecName: Full=Alcohol dehydrogenase 2 && PF00107:Zinc-binding dehydrogenase|PF08240:Alcohol dehydrogenase GroES-like domain	ADH-zinc-N
scaffold2.6	499.681	522.138	464.622	443.687	349.85	422.094	452.103	439.668	521.139	358.941	444.254	353.366	6423.79	6739.85	-0.0693124	0.842067	5075.04	5256.17	-0.050562	0.885492	96885	99811	+	753	- && Q9FE01.1 RecName: Full=L-ascorbate peroxidase 2, cytosolic; AltName: Full=APXb; AltName: Full=OsAPx02 && PF00141:Peroxidase	-
scaffold10.154	123.903	107.183	152.801	445.416	499.758	390.314	393.484	504.745	410.726	2217.02	1155.37	767.178	2750.04	805.279	1.77115	7.81365e-23	8388.1	2668.17	1.65247	4.35045e-06	1386607	1409545	-	348	- && Q02921.1 RecName: Full=Early nodulin-93; Short=N-93 && PF03386:Early nodulin 93 ENOD93 protein	-
scaffold12.100	1392.07	958.103	993.56	366.595	405.718	423.244	676.324	736.122	782.319	1342.48	976.727	1557.24	4452.54	6767.41	-0.603875	0.00561437	7603.77	2305.44	1.72164	8.82069e-13	1020446	1021891	+	336	- && Q9LZ57.1 RecName: Full=60S ribosomal protein L36-3 && PF01158:Ribosomal protein L36e	-
scaffold363.10	660.634	1012.9	496.089	1055.65	1517.51	1095.17	432.508	470.302	563.04	649.336	813.909	551.468	4116	6066.88	-0.559633	0.0771385	5456.82	9788.92	-0.843053	0.00167164	58853	59317	+	465	- && P08248.1 RecName: Full=Plastocyanin, chloroplastic; Flags: Precursor && PF00127:Copper binding proteins, plastocyanin/azurin family	-
scaffold226.172	122.174	104.263	130.428	94.3173	125.843	106.25	139.264	141.387	114.632	131.521	122.266	117.895	4494.97	4051.52	0.149828	0.642575	4082.39	3528.93	0.210177	0.448179	1601516	1606783	+	1884	- && P30792.1 RecName: Full=2,3-bisphosphoglycerate-independent phosphoglycerate mutase; Short=BPG-independent PGAM; Short=Phosphoglyceromutase; AltName: Full=PGAM-I && PF06415:BPG-independent PGAM N-terminus (iPGM-N)|PF01676:Metalloenzyme superfamily	-
scaffold34.589	261.957	191.248	191.149	544.913	685.246	427.761	456.884	539.231	491.859	2170.46	1170.97	733.108	3126.24	1350.59	1.21146	7.7184e-12	8255.46	3312.41	1.31745	0.000660611	5493068	5529432	+	348	- && Q02921.1 RecName: Full=Early nodulin-93; Short=N-93 && PF03386:Early nodulin 93 ENOD93 protein	-
scaffold1.1594	421.136	321.994	422.114	146.745	145.384	138.655	279.203	287.375	295.144	314.206	276.168	449.932	4978.76	6720.44	-0.432824	0.0412006	5813.65	2366.85	1.29646	2.94814e-07	16677496	16679560	+	957	- && O24573.3 RecName: Full=60S acidic ribosomal protein P0 && PF00466:Ribosomal protein L10|PF00428:60s Acidic ribosomal protein	-
scaffold25.92	209.578	284.079	173.895	334.84	320.212	326.249	216.187	216.494	219.094	273.342	215.011	154.022	4922.43	5024.39	-0.0294369	0.954712	4680.73	7047.78	-0.590462	0.0388464	1437414	1439620	-	1251	- && Q9M0U6.1 RecName: Full=Putative F-box/LRR-repeat protein 22 && PF12937:F-box-like	-
scaffold331.52	1335.89	990.298	1081.73	333.344	338.761	372.115	714.576	762.047	758.517	1385.59	933.359	1523.62	4453.1	6774.87	-0.605294	0.00121633	7402.65	1977.87	1.90406	7.60108e-15	398696	399639	-	330	- && P52855.1 RecName: Full=60S acidic ribosomal protein P1; AltName: Full=L12 && PF00428:60s Acidic ribosomal protein	-
scaffold122.288	413.302	512.785	227.834	401.053	562.106	516.049	199.263	236.592	296.106	387.665	369	263.024	4349.83	6827.71	-0.650344	0.0543979	5844.62	8350.99	-0.514836	0.0685629	2755464	2756627	+	984	- && Q00434.1 RecName: Full=Oxygen-evolving enhancer protein 2, chloroplastic; Short=OEE2; AltName: Full=23 kDa subunit of oxygen evolving system of photosystem II; AltName: Full=23 kDa thylakoid membrane protein; AltName: Full=OEC 23 kDa subunit; Flags:	-
scaffold331.55	223.643	198.81	294.171	161.59	150.059	130.545	218.473	220.606	240.081	143.79	149.367	206.65	5978.46	6298.74	-0.0754781	0.862551	4253.68	3702.41	0.200244	0.538118	417650	419945	-	1458	- && P32112.1 RecName: Full=Adenosylhomocysteinase; Short=AdoHcyase; AltName: Full=S-adenosyl-L-homocysteine hydrolase && PF00670:S-adenosyl-L-homocysteine hydrolase, NAD binding domain|PF05221:S-adenosyl-L-homocysteine hydrolase	-
scaffold245.71	456.62	541.947	341.854	253.948	292.875	304.041	481.975	276.285	345.043	165.588	255.868	128.772	6232.04	7549.25	-0.276641	0.488983	2997.46	4570.33	-0.608464	0.0579841	785402	786612	-	936	- && Q9FLC0.1 RecName: Full=Peroxidase 52; Short=Atperox P52; AltName: Full=ATP49; Flags: Precursor && PF00141:Peroxidase	-
scaffold50.82	694.439	735.804	866.847	736.296	889.856	695.82	1121.39	1326.39	1227.63	814.352	766.247	906.718	7921.9	4941.18	0.680863	9.03812e-05	5180.15	4758.29	0.122546	0.689519	725720	726487	+	357	- && P19656.1 RecName: Full=Non-specific lipid-transfer protein; Short=LTP; AltName: Full=Phospholipid transfer protein; Short=PLTP; AltName: Allergen=Zea m 14; Flags: Precursor && PF00234:Protease inhibitor/seed storage/LTP family	-
scaffold9.508	213.211	249.516	219.76	315.793	254.71	232.156	211.156	188.001	207.014	130.708	208.332	132.575	5412.19	6077.93	-0.167438	0.526862	4062.35	6819.05	-0.747187	0.00996057	4380728	4384464	-	1479	- && P18122.1 RecName: Full=Catalase isozyme 1 && PF06628:Catalase-related immune-responsive|PF00199:Catalase	Catalase
scaffold25.406	547.625	677.295	296.057	511.71	672.854	633.928	249.531	305.294	367.274	462.43	451.819	357.557	4293.53	7051.31	-0.715619	0.0292907	5713.45	8044.86	-0.493701	0.0506291	5242381	5243325	+	771	- && Q00434.1 RecName: Full=Oxygen-evolving enhancer protein 2, chloroplastic; Short=OEE2; AltName: Full=23 kDa subunit of oxygen evolving system of photosystem II; AltName: Full=23 kDa thylakoid membrane protein; AltName: Full=OEC 23 kDa subunit; Flags:	-
scaffold67.49	455.068	313.306	400.721	143.486	135.398	138.898	260.656	278.67	277.997	344.514	259.65	486.57	4737.08	6763.29	-0.513702	0.0175371	6116.41	2302.62	1.40938	2.60604e-07	1086625	1088730	-	960	- && O24573.3 RecName: Full=60S acidic ribosomal protein P0 && PF00466:Ribosomal protein L10|PF00428:60s Acidic ribosomal protein	-
scaffold97.153	411.105	502.492	384.596	438.288	439.905	552.586	400.279	424.379	411.659	375.324	392.938	180.248	5306.76	5556.04	-0.0661076	0.860722	3924.18	5837.97	-0.573063	0.111917	1267461	1270846	-	711	- && P24805.1 RecName: Full=Stem-specific protein TSJT1 && PF12481:Aluminium induced protein	-
scaffold19.477	530.71	622.708	499.28	279.441	292.393	286.69	372.853	482.731	468.81	223.368	214.972	351.46	6885.44	8566.43	-0.315049	0.206237	3971.38	4243.14	-0.0955094	0.808652	4415218	4418151	-	861	- && P15490.1 RecName: Full=Stem 28 kDa glycoprotein; AltName: Full=Vegetative storage protein A; Flags: Precursor && PF03767:HAD superfamily, subfamily IIIB (Acid phosphatase)	-
scaffold177.106	607.049	460.075	492.233	163.565	181.259	191.339	351.61	381.175	374.367	594.446	406.998	632.658	4592.08	6453.31	-0.490784	0.0133045	6552.81	2113.93	1.63215	1.48222e-11	1175702	1177736	-	687	- && Q9FJA6.1 RecName: Full=40S ribosomal protein S3-3 && PF00189:Ribosomal protein S3, C-terminal domain|PF07650:KH domain	-
scaffold171.88	251.678	192.092	260.198	144.854	145.315	125.686	190.418	202.95	215.768	215.478	205.15	271.612	4942.95	5702.33	-0.206266	0.491695	5429.54	3209.11	0.75865	0.00122472	751698	753612	-	1344	- && Q41803.1 RecName: Full=Elongation factor 1-alpha; Short=EF-1-alpha && PF00009:Elongation factor Tu GTP binding domain|PF03143:Elongation factor Tu C-terminal domain|PF03144:Elongation factor Tu domain 2	GTP-EFTU
scaffold18.274	366.264	269.589	310.529	100.72	102.714	112.831	198.135	226.231	226.158	302.253	231.34	358.572	4713.23	6842.17	-0.537664	0.0077243	6249.8	2178.31	1.52056	1.30357e-10	3257117	3260411	-	1200	- && Q9FJA6.1 RecName: Full=40S ribosomal protein S3-3 && PF07650:KH domain|PF00189:Ribosomal protein S3, C-terminal domain	-
scaffold92.97	522.934	646.742	280.155	524.831	698.447	627.376	250.196	290.865	352.17	449.744	446.093	292.324	4207.5	6799.84	-0.692429	0.0361156	5397.26	8283.01	-0.61792	0.0268159	1096240	1097241	+	780	- && Q00434.1 RecName: Full=Oxygen-evolving enhancer protein 2, chloroplastic; Short=OEE2; AltName: Full=23 kDa subunit of oxygen evolving system of photosystem II; AltName: Full=23 kDa thylakoid membrane protein; AltName: Full=OEC 23 kDa subunit; Flags:	-
scaffold74.18	255.107	194.904	236.735	138.333	144.864	129.347	186.263	205.208	217.529	272.604	214.377	276.134	4941.99	5561.5	-0.170389	0.578275	5983.87	3183.13	0.910601	3.56585e-05	198224	200141	+	1344	- && Q41803.1 RecName: Full=Elongation factor 1-alpha; Short=EF-1-alpha && PF00009:Elongation factor Tu GTP binding domain|PF03143:Elongation factor Tu C-terminal domain|PF03144:Elongation factor Tu domain 2	GTP-EFTU
scaffold9.359	239.502	166.2	184.787	80.33	83.7608	68.1336	134.626	147.756	150.768	259.925	167.076	282.583	4424.92	6018.99	-0.44377	0.0563491	7009.41	2256.05	1.63547	3.55073e-10	3132687	3136837	-	1692	- && P49397.2 RecName: Full=40S ribosomal protein S3a; AltName: Full=CYC07 protein && PF01015:Ribosomal S3Ae family	-
scaffold2.212	433.827	299.783	377.481	120.972	128.105	120.254	240.666	261.043	271.289	306.797	265.722	464.6	4480.43	6427.53	-0.520606	0.0165296	5815.31	2035.32	1.51458	1.01403e-08	2096991	2099089	-	960	- && O24573.3 RecName: Full=60S acidic ribosomal protein P0 && PF00466:Ribosomal protein L10|PF00428:60s Acidic ribosomal protein	-
scaffold181.95	76.9492	81.9603	81.8222	149.681	130.541	100.564	108.935	111.304	108.133	162.027	122.573	85.7475	4157	3040.53	0.451159	0.0059259	4523.17	4586.92	-0.0202145	0.967406	2153706	2158033	+	2097	- && P59326.1 RecName: Full=YTH domain-containing family protein 1; AltName: Full=Dermatomyositis associated with cancer putative autoantigen 1 homolog; Short=DACA-1 homolog && PF04146:YT521-B-like domain	YTH
scaffold188.30	632.636	459.025	532.279	153.788	161.812	213.691	387.848	403.689	393.196	587.082	456.726	503.299	4763.42	6516.21	-0.451969	0.0315751	6008.62	2022.62	1.57076	8.7621e-12	624786	626939	-	666	- && Q08069.2 RecName: Full=40S ribosomal protein S8 && PF01201:Ribosomal protein S8e	-
scaffold70.538	401.124	393.968	652	151.232	159.152	124.643	990.916	957.25	918.563	548.578	584.192	870.938	6748.97	3403.27	0.987378	7.54561e-06	4562.73	974.167	2.22768	2.12151e-18	5003748	5004137	+	390	- && Q01595.1 RecName: Full=Cortical cell-delineating protein; AltName: Full=Root-specific protein ZRP3; Flags: Precursor && PF14547:Hydrophobic seed protein	-
scaffold124.98	305.801	208.606	281.796	109.639	111.329	99.4505	199.447	200.337	209.704	220.442	203.21	322.199	4691.54	6118.16	-0.383068	0.123252	5552.9	2345.52	1.24332	9.70904e-07	1445605	1448308	-	1275	- && P35684.2 RecName: Full=60S ribosomal protein L3 && PF00297:Ribosomal protein L3	-
scaffold65.598	215.287	158.758	197.858	100.728	112.54	95.6494	139.453	152.078	140.789	146.926	147.697	213.263	4517.78	5965.38	-0.400946	0.0705727	5132.37	3069.68	0.741538	0.00431367	4718227	4723770	+	1731	- && P80639.2 RecName: Full=Eukaryotic translation initiation factor 5A; Short=eIF-5A; AltName: Full=eIF-4D && PF01287:Eukaryotic elongation factor 5A hypusine, DNA-binding OB fold	-
scaffold8.457	736.652	566.542	671.574	253.251	251.885	258.13	491.432	500.328	506.913	659.926	585.73	734.939	4560.05	5996.82	-0.395143	0.0561939	5824.12	2208.31	1.39907	3.39593e-12	5983863	5985858	-	504	- && P35681.1 RecName: Full=Translationally-controlled tumor protein homolog; Short=TCTP && PF00838:Translationally controlled tumour protein	-
scaffold1.233	591.738	432.462	510.985	192.251	205.198	199.558	360.962	382.67	395.006	612.766	491.697	683.317	4310.33	5799.59	-0.428116	0.0481217	6541.67	2148.65	1.6062	9.25988e-14	2359689	2361181	-	627	- && P41127.1 RecName: Full=60S ribosomal protein L13-1; AltName: Full=Protein BBC1 homolog && PF01294:Ribosomal protein L13e	-
scaffold83.424	279.775	341.651	345.786	176.468	165.317	265.842	362.567	267.12	274.105	135.671	196.887	105.334	5547.32	5924.8	-0.0951348	0.811873	2592.34	3545.51	-0.451671	0.215542	3552896	3556191	+	1017	- && Q4R5M2.1 RecName: Full=Cathepsin B; Contains: RecName: Full=Cathepsin B light chain; Contains: RecName: Full=Cathepsin B heavy chain; Flags: Precursor && PF00112:Papain family cysteine protease|PF08127:Peptidase family C1 propeptide	Peptidase-C1
scaffold75.181	820.855	659.741	739.666	380.019	385.867	301.541	518.219	533.547	632.999	942.536	768.182	1185.08	4181.07	5497.57	-0.394974	0.070933	6948.19	2519.23	1.46364	3.91115e-09	1825419	1827420	-	411	- && P49216.2 RecName: Full=40S ribosomal protein S26; AltName: Full=S31 && PF01283:Ribosomal protein S26e	-
scaffold133.215	1543.58	1671.65	1131.71	1880.08	1506.47	3640.13	1652.16	1466.87	1230.41	665.591	1162.45	289.312	5827.46	5807.6	0.00509525	0.992859	2731.53	8946.97	-1.71167	0.034689	2839252	2839672	+	222	- && A2ZH20.1 RecName: Full=Metallothionein-like protein 1A; AltName: Full=Class I metallothionein-like protein 1A; AltName: Full=OsMT-I-1a; Short=OsMT1a >P0C5B3.1 RecName: Full=Metallothionein-like protein 1A; AltName: Full=Class I metallothionein-like p	-
scaffold50.394	273.379	204.248	251.866	96.1438	92.4896	94.5961	183.406	188.145	193.883	216.982	203.393	279.284	4577.76	5894.66	-0.364778	0.10358	5476.07	2180.48	1.32847	1.57886e-09	3633825	3636591	+	1341	- && P35684.2 RecName: Full=60S ribosomal protein L3 && PF00297:Ribosomal protein L3	-
scaffold14.120	425.405	364.432	346.677	353.655	416.491	352.902	290.876	345.769	325.051	1167.78	712.01	658.538	3396.7	4004.11	-0.23708	0.357762	8653.56	3771.04	1.19831	1.7556e-05	1309636	1310332	+	585	- && P40267.1 RecName: Full=Histone H1 && PF00538:linker histone H1 and H5 family	-
scaffold1.8	268.338	307.976	234.132	351.562	327.417	326.921	298.372	278.901	285.655	284.392	301.381	230.827	5094.64	4771.1	0.0947706	0.780972	4653.15	5648.39	-0.279615	0.275479	121169	124411	+	978	- && P80608.2 RecName: Full=Cysteine synthase; Short=CSase; AltName: Full=O-acetylserine (thiol)-lyase; Short=OAS-TL; AltName: Full=O-acetylserine sulfhydrylase && PF00291:Pyridoxal-phosphate dependent enzyme	PALP
scaffold2.781	480.874	725.474	322.18	332.451	340.852	408.858	277.629	302.501	467.512	478.406	404.472	369.736	5106.68	7416.54	-0.538352	0.518044	5891.94	5011.82	0.233382	0.401004	6607532	6608431	-	807	- && P27523.1 RecName: Full=Chlorophyll a-b binding protein of LHCII type III, chloroplastic; Short=CAB; Flags: Precursor && PF00504:Chlorophyll A-B binding protein	-
scaffold56.86	199.058	181.306	220.782	140.248	131.186	113.594	189.137	177.185	176.383	132.29	140.166	208.415	5071.35	5607.39	-0.145099	0.609823	4346.29	3422.72	0.344638	0.277156	2625927	2629288	+	1548	- && P52588.1 RecName: Full=Protein disulfide-isomerase; Short=PDI; Flags: Precursor && PF00085:Thioredoxin|PF13848:Thioredoxin-like domain	-
scaffold10.70	672.167	744.563	634.859	497.491	567.065	652.156	569.658	623.609	619.206	1126.16	858.418	685.243	4497.46	5076.88	-0.17472	0.496872	6393.01	4048.56	0.65906	0.0184795	674077	674681	-	411	- && P59169.2 RecName: Full=Histone H3.3; AltName: Full=Histone H3.2 >Q71V89.3 RecName: Full=Histone H3.3 >P69245.2 RecName: Full=Histone H3.3 >P69244.2 RecName: Full=Histone H3.3; AltName: Full=Histone H3.2; AltName: Full=Minor histone H3 >Q71H73.3 RecNa	Histone
scaffold3.946	417.55	580.156	320.229	652.571	891.894	593.055	286.421	314.008	419.138	354.879	434.598	440.317	4211.71	5422.47	-0.364488	0.309318	4905.62	8391.97	-0.774542	0.00286723	9789328	9790011	+	684	- && P13192.2 RecName: Full=Photosystem I reaction center subunit III, chloroplastic; AltName: Full=Light-harvesting complex I 17 kDa protein; AltName: Full=PSI-F; Flags: Precursor && PF02507:Photosystem I reaction centre subunit III	-
scaffold57.218	659.948	540.95	509.771	311.88	324.002	344.377	468.637	508.885	496.423	891.044	652.145	663.959	4511.61	5223.26	-0.211119	0.433078	6523.77	2852.59	1.19339	7.85272e-08	2753239	2755258	-	507	- && P35681.1 RecName: Full=Translationally-controlled tumor protein homolog; Short=TCTP && PF00838:Translationally controlled tumour protein	-
scaffold411.38	299.064	283.097	147.947	222.146	378.602	299.786	623.742	270.937	275.401	30.1939	53.9107	13.3478	9104.2	5665.79	0.684273	0.50885	730.522	6663.81	-3.18907	2.28373e-15	420062	421882	-	1290	- && P00693.1 RecName: Full=Alpha-amylase type A isozyme; AltName: Full=1,4-alpha-D-glucan glucanohydrolase; AltName: Full=AMY1; AltName: Full=Low pI alpha-amylase; Flags: Precursor && PF00128:Alpha amylase, catalytic domain|PF07821:Alpha-amylase C-termin	-
scaffold51.225	570.599	441.821	495.879	222.832	220.983	187.658	347.962	345.611	362.939	451.04	379.277	650.459	4324.55	6160.86	-0.510567	0.00613744	5863.4	2458.38	1.25402	3.06281e-06	3198801	3200761	-	678	- && Q0ITS8.1 RecName: Full=60S ribosomal protein L10-1; AltName: Full=Protein QM; AltName: Full=Putative tumor suppressor SC34 >A2ZCQ7.2 RecName: Full=60S ribosomal protein L10-1; AltName: Full=Protein QM; AltName: Full=Putative tumor suppressor SC34 &&	-
scaffold29.457	504.324	364.985	423.155	134.002	150.503	156.713	284.426	318.188	334.077	435.607	382.853	453.976	4445.34	6120.57	-0.461316	0.0361203	5834.18	1990.26	1.55155	7.52356e-15	4078632	4080207	+	786	- && P29766.1 RecName: Full=60S ribosomal protein L8; AltName: Full=L2; AltName: Full=Ribosomal protein TL2 && PF03947:Ribosomal Proteins L2, C-terminal domain|PF00181:Ribosomal Proteins L2, RNA binding domain	Ribosomal-L2-C
scaffold74.8	475.535	543.505	424.866	328.66	263.979	371.899	468.805	424.952	411.649	247.46	355.768	318.472	5933.39	6545.09	-0.141481	0.638835	4046.25	4169.33	-0.0431861	0.913414	106534	109686	+	753	- && Q10N21.1 RecName: Full=L-ascorbate peroxidase 1, cytosolic; Short=APXa; AltName: Full=OsAPx01 && PF00141:Peroxidase	-
scaffold1.1342	679.945	538.262	501.501	194.304	206.246	283.695	388.684	429.869	421.955	500.893	466.291	609.277	4403.82	6089.63	-0.467423	0.0261312	5409.28	2308.35	1.22855	7.12691e-07	14652577	14654935	-	588	- && Q9FLF0.1 RecName: Full=40S ribosomal protein S9-2 && PF00163:Ribosomal protein S4/S9 N-terminal domain|PF01479:S4 domain	S4
scaffold185.139	814.708	688.676	762.887	231.054	228.869	270.247	493.372	556.634	548.053	747.711	612.313	882.136	4573.34	6471.5	-0.500797	0.0047039	6203.14	1986.43	1.64278	5.06654e-13	1452068	1452541	-	474	- && P51414.2 RecName: Full=60S ribosomal protein L26-1 && PF16906:Ribosomal proteins L26 eukaryotic, L24P archaeal|PF00467:KOW motif	KOW
scaffold74.46	62.8199	65.6841	65.7117	81.5159	88.0714	75.2631	68.4217	83.0293	77.7816	357.616	196.205	65.2543	2528.63	2137.19	0.242739	0.313181	6578.55	2568.15	1.35703	0.105742	421829	424419	-	1827	- && A2XFI3.2 RecName: Full=Pyruvate decarboxylase 2; Short=PDC && PF02775:Thiamine pyrophosphate enzyme, C-terminal TPP binding domain|PF02776:Thiamine pyrophosphate enzyme, N-terminal TPP binding domain|PF00205:Thiamine pyrophosphate enzyme, central dom	TPP-enzyme-N
scaffold39.444	1187.09	833.85	886.828	354.914	388.984	372.068	579.683	668.791	687.478	1224.89	842.71	1321.4	3927.57	5885.34	-0.583362	0.0070408	6646.86	2152.26	1.62679	1.19396e-11	4014821	4016346	-	336	- && Q9LZ57.1 RecName: Full=60S ribosomal protein L36-3 && PF01158:Ribosomal protein L36e	-
scaffold15.978	158.773	189.996	151.466	269.865	199.378	222.036	150.529	114.244	123.901	58.015	105.206	46.8005	4856.09	6233.62	-0.360324	0.133736	2529.48	8218.87	-1.69998	8.40551e-08	8649623	8654935	-	2070	- && Q9SLZ0.1 RecName: Full=Phosphoenolpyruvate carboxykinase [ATP]; Short=PEP carboxykinase; Short=PEPCK && PF01293:Phosphoenolpyruvate carboxykinase	-
scaffold55.74	105.947	98.8103	107.772	103.867	102.821	90.0579	138.799	138.849	118.104	82.9976	78.1282	106.432	6206.01	4891.4	0.343437	0.0876315	4056.96	4426.63	-0.125828	0.69804	888745	892981	-	2598	- && Q7G794.1 RecName: Full=Putative linoleate 9S-lipoxygenase 3; AltName: Full=Lipoxygenase 3 && PF01477:PLAT/LH2 domain|PF00305:Lipoxygenase	Lipoxygenase
scaffold23.4	38.4216	39.3862	48.0077	73.2478	85.4419	82.9107	81.1972	94.4608	72.5845	201.871	140.68	62.6872	2787.16	1410.15	0.982642	3.38127e-08	4385.73	2579	0.765988	0.0631302	133475	137507	+	1860	- && Q41140.1 RecName: Full=Pyrophosphate--fructose 6-phosphate 1-phosphotransferase subunit alpha; Short=PFP; AltName: Full=6-phosphofructokinase, pyrophosphate dependent; AltName: Full=PPi-PFK; AltName: Full=Pyrophosphate-dependent 6-phosphofructose-1-k	PFK
scaffold71.210	35.5964	32.9726	35.5278	79.9348	57.8227	52.8589	57.6373	72.8282	59.057	110.707	85.4252	79.8533	2804.35	1536.99	0.867756	1.95325e-07	3942.75	2684.33	0.5546	0.058271	3683964	3688503	-	2451	- && P49036.1 RecName: Full=Sucrose synthase 2; AltName: Full=Sucrose-UDP glucosyltransferase 2 && PF00862:Sucrose synthase|PF00534:Glycosyl transferases group 1	Glycos-transf-1
scaffold83.96	284.708	279.298	311.897	188.806	196.871	208.362	278.284	264.686	246.667	193.012	207.982	207.835	5104.86	5651.62	-0.146871	0.586044	3802.21	3651.69	0.0582868	0.844977	706797	709787	-	1071	- && P14656.1 RecName: Full=Glutamine synthetase cytosolic isozyme 1-1; AltName: Full=Glutamate--ammonia ligase GLN1;1; Short=OsGLN1;1; AltName: Full=Glutamine synthetase shoot isozyme; AltName: Full=OsGS1;1 && PF03951:Glutamine synthetase, beta-Grasp dom	-
scaffold70.181	293.634	369.283	319.373	363.274	402.768	498.818	370.62	359.319	370.942	349.203	358.298	180.667	4725.3	4205.15	0.168203	0.540732	3675.31	5160.04	-0.489505	0.167639	1823067	1826575	-	711	- && P24805.1 RecName: Full=Stem-specific protein TSJT1 && PF12481:Aluminium induced protein	-
scaffold101.259	720.039	647.065	718.706	110.486	167.55	140.476	510.982	497.98	647.495	187.282	352.489	807.094	5821.41	7313.36	-0.329286	0.163338	4586.16	1397.42	1.71452	0.0265638	3365753	3366334	+	582	- && P14897.1 RecName: Full=Low molecular mass early light-inducible protein HV90, chloroplastic; Short=ELIP; Flags: Precursor && PF00504:Chlorophyll A-B binding protein	-
scaffold60.256	438.372	527.78	376.531	342.714	333.193	359.343	362.789	289.498	307.824	235.651	256.314	147.382	4954.88	6909.27	-0.479666	0.0321522	3182.52	5081.06	-0.674933	0.01689	2355681	2356660	-	855	- && Q38910.1 RecName: Full=Probable xyloglucan endotransglucosylase/hydrolase protein 23; Short=At-XTH23; Short=XTH-23; Flags: Precursor && PF06955:Xyloglucan endo-transglycosylase (XET) C-terminus|PF00722:Glycosyl hydrolases family 16	-
scaffold67.275	446.519	311.401	318.655	116.939	120.698	143.235	220.451	240.687	228.692	354.057	262.09	391.242	3998.04	6225.24	-0.638672	0.00211381	5644.69	2098.36	1.42758	2.46862e-09	2661008	2665289	-	960	- && Q9M3V8.1 RecName: Full=40S ribosomal protein S6 && PF04135:Nucleolar RNA-binding protein, Nop10p family|PF01092:Ribosomal protein S6e	-
scaffold171.232	382.896	380.896	224.956	399.529	349.118	585.405	589.409	561.622	615.226	529.384	623.45	457.057	6877.82	3837.15	0.842191	0.000217235	6049.49	4937.26	0.293108	0.385546	1953569	1955879	-	645	- && P12653.4 RecName: Full=Glutathione S-transferase 1; AltName: Full=GST class-phi member 1; AltName: Full=GST-29; AltName: Full=GST-I && PF02798:Glutathione S-transferase, N-terminal domain|PF00043:Glutathione S-transferase, C-terminal domain	GST-N
scaffold54.556	72.7534	65.2302	64.5419	199.36	197.017	177.571	93.1029	110.85	119.431	158.967	91.9575	42.1247	4112.44	2568.91	0.678978	0.000120035	3591.22	6940.07	-0.950516	0.0271384	5621064	5624022	+	2106	- && P14717.2 RecName: Full=Phenylalanine ammonia-lyase && PF00221:Aromatic amino acid lyase	-
scaffold324.52	183.464	232.735	209.465	203.036	188.409	209.854	176.734	166.194	167.125	127.053	144.93	87.3413	4295.2	5255.65	-0.291221	0.192967	2918.66	4815.39	-0.722303	0.00682254	487133	490416	-	1395	- && P25776.2 RecName: Full=Oryzain alpha chain; Flags: Precursor && PF00396:Granulin|PF00112:Papain family cysteine protease|PF08246:Cathepsin propeptide inhibitor domain (I29)	Peptidase-C1
scaffold44.38	730.357	569.265	583.6	184.378	199.908	260.924	400.94	458.536	436.746	542.501	464.735	639.472	4484.23	6499.78	-0.53538	0.00553435	5506.7	2121.21	1.37626	1.50803e-08	310544	311935	-	573	- && P49210.3 RecName: Full=60S ribosomal protein L9 && PF00347:Ribosomal protein L6	-
scaffold9.199	221.546	259.477	216.878	231.461	198.773	170.202	219.717	212.139	225.582	101.071	178.65	122.491	5751.13	6088.43	-0.0822121	0.800238	3395.12	4997.28	-0.55759	0.0749328	1824173	1825621	-	1449	- && Q7XYS3.2 RecName: Full=Allene oxide synthase 2; AltName: Full=Cytochrome P450 74A2; AltName: Full=Hydroperoxide dehydrase 2 && PF00067:Cytochrome P450	p450
scaffold42.352	57.4579	48.3654	48.9605	98.3573	93.6804	87.6581	77.9072	89.4233	78.1954	231.837	161.927	73.9776	2441.24	1535.5	0.669374	0.000120029	4482.69	2645.01	0.761071	0.0606977	5046363	5049173	-	1647	- && P17784.2 RecName: Full=Fructose-bisphosphate aldolase 1, cytoplasmic; AltName: Full=Cytoplasmic aldolase; Short=cALD; AltName: Full=Gravity-specific protein GSC 233 && PF00274:Fructose-bisphosphate aldolase class-I	-
scaffold205.122	48.6719	50.4288	56.9555	71.9181	74.2393	74.3638	100.578	115.968	81.787	191.752	137.546	75.5001	3349.29	1748.78	0.937444	2.78313e-07	4382.73	2354.48	0.896394	0.00994718	1889281	1893331	-	1860	- && Q41140.1 RecName: Full=Pyrophosphate--fructose 6-phosphate 1-phosphotransferase subunit alpha; Short=PFP; AltName: Full=6-phosphofructokinase, pyrophosphate dependent; AltName: Full=PPi-PFK; AltName: Full=Pyrophosphate-dependent 6-phosphofructose-1-k	PFK
scaffold78.169	785.817	756.453	339.702	514.437	675.298	715.882	1324.55	538.102	761.661	520.869	713.091	238.853	7077.28	5059.4	0.484251	0.669332	3828.18	4886.88	-0.352216	0.44751	2287374	2287929	+	447	- && P28814.1 RecName: Full=Barwin && PF00967:Barwin family	-
scaffold234.66	221.936	200.685	185.318	182.944	186.51	133.506	152.513	171.585	186.259	220.143	181.252	231.598	4178.66	4964.4	-0.248466	0.317681	5007.93	3916.72	0.354548	0.219053	758381	760825	+	1356	- && P14641.1 RecName: Full=Tubulin alpha-2 chain; AltName: Full=Alpha-2-tubulin && PF03953:Tubulin C-terminal domain|PF00091:Tubulin/FtsZ family, GTPase domain	Tubulin
scaffold84.218	109.106	97.1334	123.734	80.4008	105.036	97.2482	127.22	123.761	110.432	128.815	112.22	94.7293	4038.03	3680.78	0.133498	0.677427	3621.75	3002.46	0.270528	0.346713	2158703	2163279	-	1851	- && P30792.1 RecName: Full=2,3-bisphosphoglycerate-independent phosphoglycerate mutase; Short=BPG-independent PGAM; Short=Phosphoglyceromutase; AltName: Full=PGAM-I && PF01676:Metalloenzyme superfamily|PF06415:BPG-independent PGAM N-terminus (iPGM-N)	-
scaffold302.17	517.322	388.175	397.281	141.098	127.237	179.883	280.798	324.489	290.549	444.155	343.698	483.26	4088.67	5932.44	-0.53679	0.00879177	5608.07	1944.7	1.52791	3.95214e-10	143259	145110	-	756	- && Q9M3V8.1 RecName: Full=40S ribosomal protein S6 && PF01092:Ribosomal protein S6e	-
scaffold66.185	641.779	498.081	495.319	158.673	169.674	190.616	348.173	382.211	393.586	552.066	455.018	625.348	4173.5	6056.98	-0.537216	0.00640872	5858.85	1831.65	1.67744	2.2747e-14	2342368	2343995	-	615	- && O82528.1 RecName: Full=60S ribosomal protein L15 && PF00827:Ribosomal L15	-
scaffold35.75	458.948	306.708	365.006	131.963	135.298	140.692	244.526	262.439	271.492	371.605	298.398	507.859	3919.8	5681.58	-0.535442	0.0162273	5736.64	1952.95	1.55452	8.47192e-10	658260	660073	-	834	- && Q9FKC0.1 RecName: Full=60S ribosomal protein L13a-4 && PF00572:Ribosomal protein L13	-
scaffold13.1016	311.069	244.819	310.129	131.123	127.854	110.458	211.551	237.413	245.506	291.882	255.586	377.222	4214.06	5244.83	-0.315721	0.189967	5424.9	2131.94	1.34741	1.4127e-08	8456316	8458363	+	1005	- && P49027.1 RecName: Full=Guanine nucleotide-binding protein subunit beta-like protein A; Short=GPB-LR; AltName: Full=RWD; AltName: Full=Receptor for activated C kinase 1A && PF00400:WD domain, G-beta repeat	WD40
scaffold117.167	56.1389	51.7395	63.7148	61.801	62.3551	71.4858	106.728	112.211	89.1549	191.35	127.346	79.8244	3458.92	1923.25	0.84661	1.0997e-06	4315.91	2088.56	1.04711	0.0016174	2649904	2653961	+	1860	- && Q41140.1 RecName: Full=Pyrophosphate--fructose 6-phosphate 1-phosphotransferase subunit alpha; Short=PFP; AltName: Full=6-phosphofructokinase, pyrophosphate dependent; AltName: Full=PPi-PFK; AltName: Full=Pyrophosphate-dependent 6-phosphofructose-1-k	PFK
scaffold88.124	830.291	610.242	650.052	206.78	223.984	229.18	467.411	491.153	502.537	772.429	602.428	793.772	4181.27	5969.28	-0.513517	0.0116643	5997.69	1795.4	1.74007	1.52725e-16	1702162	1702635	+	474	- && P51414.2 RecName: Full=60S ribosomal protein L26-1 && PF16906:Ribosomal proteins L26 eukaryotic, L24P archaeal|PF00467:KOW motif	KOW
scaffold168.78	351.15	440.465	294.102	430.43	334.333	524.614	328.422	255.676	272.657	29.7871	144.613	23.2841	5398.74	6820.97	-0.337322	0.22894	1197.88	7726.62	-2.6893	0.0116843	1621105	1623829	+	1044	- && O65039.1 RecName: Full=Vignain; AltName: Full=Cysteine endopeptidase; Flags: Precursor && PF08246:Cathepsin propeptide inhibitor domain (I29)|PF00112:Papain family cysteine protease	Peptidase-C1
scaffold155.29	268.715	298.853	229.495	331.576	298.378	311.966	323.608	246.347	268.154	128.205	217.751	120.757	5660.62	5368.96	0.0763463	0.851293	3040.42	6051.73	-0.992969	0.000541233	1052956	1055647	-	1119	- && Q10716.1 RecName: Full=Cysteine proteinase 1; Flags: Precursor && PF00112:Papain family cysteine protease|PF08246:Cathepsin propeptide inhibitor domain (I29)	Peptidase-C1
scaffold13.246	244.254	222.551	242.66	244.042	226.466	239.943	190.529	197.402	195.335	194.182	170.426	178.44	4193.79	5090.33	-0.279512	0.163943	3771.4	4857.84	-0.365258	0.105004	2271999	2273189	+	1191	- && Q0DKY4.1 RecName: Full=S-adenosylmethionine synthase 1; Short=AdoMet synthase 1; AltName: Full=Methionine adenosyltransferase 1; Short=MAT 1 >A2Y053.2 RecName: Full=S-adenosylmethionine synthase 1; Short=AdoMet synthase 1; AltName: Full=Methionine ad	-
scaffold94.199	390.116	326.197	294.886	374.977	471.426	323.139	251.308	293.027	277.258	1097.58	621.36	607.207	2901.83	3562.24	-0.295492	0.237979	7930.91	3927.62	1.01381	0.00118866	1822677	1823370	+	585	- && P40267.1 RecName: Full=Histone H1 && PF00538:linker histone H1 and H5 family	-
scaffold101.300	662.412	471.919	513.667	149.581	155.422	195.188	333.981	378.921	364.053	547.81	415.435	625.445	3998.78	6105.56	-0.610423	0.0024823	5703.07	1765.22	1.69184	3.76694e-12	3754946	3756581	+	615	- && O82528.1 RecName: Full=60S ribosomal protein L15 && PF00827:Ribosomal L15	-
scaffold22.252	574.598	382.21	446.849	121.731	146.14	182.532	311.167	346.553	318.487	428.935	340.284	525.533	4172.57	5987.54	-0.520895	0.0218246	5351.45	1829.37	1.54854	3.21463e-09	4234847	4236882	+	708	- && Q9XET4.1 RecName: Full=40S ribosomal protein S7 && PF01251:Ribosomal protein S7e	-
scaffold293.137	403.085	476.048	345.755	317.755	369.68	337.522	299.871	351.799	324.328	314.733	216.484	325.247	4454.73	5573.52	-0.323048	0.187966	3779	4447.38	-0.235014	0.455664	999979	1001556	-	756	- && P50156.1 RecName: Full=Probable aquaporin TIP1-1; AltName: Full=Tonoplast intrinsic protein 1-1; Short=OsTIP1;1; AltName: Full=rTIP1 && PF00230:Major intrinsic protein	-
scaffold268.13	209.841	302.579	122.252	311.263	434.707	349.004	117.624	124.028	160.656	296.609	287.07	185.626	3090.31	4853.24	-0.651094	0.0656605	5698.63	7992.4	-0.488005	0.108112	277341	281340	+	1272	- && P23993.1 RecName: Full=Photosystem I reaction center subunit XI, chloroplastic; Short=PSI-L; AltName: Full=PSI subunit V; Flags: Precursor && PF02605:Photosystem I reaction centre subunit XI|PF03162:Tyrosine phosphatase family	-
scaffold1.1765	399.037	545.356	391.246	237.559	208.641	315.906	276.583	229.745	243.822	103.588	164.93	80.401	5053.3	8970.94	-0.828054	1.04624e-05	2266.15	4880.88	-1.10679	0.000581113	17938800	17940138	+	1116	- && - && PF14200:Ricin-type beta-trefoil lectin domain-like	-
scaffold157.51	351.917	239.677	275.009	108.917	110.521	115.172	209.792	230.64	217.802	356.919	250.177	377.163	4005.67	5262.83	-0.39366	0.10943	5790.68	1936.08	1.58055	1.33471e-11	464464	466752	-	1008	- && P49397.2 RecName: Full=40S ribosomal protein S3a; AltName: Full=CYC07 protein && PF01015:Ribosomal S3Ae family	-
scaffold146.71	679.193	520.641	473.722	194.396	201.652	289.857	364.621	393.036	378.804	464.01	402.926	560.539	4034.29	5925.94	-0.554535	0.0078676	4898.77	2313.91	1.08205	4.20663e-05	803551	805280	-	588	- && Q9FLF0.1 RecName: Full=40S ribosomal protein S9-2 && PF01479:S4 domain|PF00163:Ribosomal protein S4/S9 N-terminal domain	S4
scaffold67.440	446.583	348.643	448.081	200.319	228.127	213.672	303.542	318.598	317.502	311.098	313.449	423.306	4220.59	5574.47	-0.401434	0.0592859	4550.21	2742.01	0.730696	0.00258717	3892298	3895460	+	744	- && P80639.2 RecName: Full=Eukaryotic translation initiation factor 5A; Short=eIF-5A; AltName: Full=eIF-4D && PF01287:Eukaryotic elongation factor 5A hypusine, DNA-binding OB fold	-
scaffold20.409	1272.63	1351.09	962.15	428.903	458.83	1434.93	1069.45	795.83	817.192	697.22	1139.19	269.363	5002.55	6668.97	-0.414751	0.110915	3780.99	4112.68	-0.121311	0.932272	3325013	3325321	+	309	- && - && -	-
scaffold13.833	488.838	425.806	475.183	260.269	265.025	264.515	371.325	337.408	356.422	303.741	360.37	476.461	4282.4	5576.45	-0.381014	0.0429719	4433.87	3019.55	0.554243	0.0400181	7106696	7108769	+	666	- && Q7GD79.1 RecName: Full=GTP-binding nuclear protein Ran-2; Short=OsRan2; AltName: Full=Ras-related nuclear protein 2 >A2Y7R5.1 RecName: Full=GTP-binding nuclear protein Ran-2; Short=OsRan2; AltName: Full=Ras-related nuclear protein 2 && PF00071:Ras fa	Ras
scaffold19.478	460.78	431.346	593.406	242.455	146.341	219.507	325.061	410.389	459.236	139.479	144.426	283.431	6060.33	7521.37	-0.311705	0.299803	2785.15	2934.88	-0.075569	0.888104	4422941	4425359	-	840	- && P15490.1 RecName: Full=Stem 28 kDa glycoprotein; AltName: Full=Vegetative storage protein A; Flags: Precursor && PF03767:HAD superfamily, subfamily IIIB (Acid phosphatase)	-
scaffold363.84	181.924	175.695	160.863	112.618	140.099	124.065	120.161	148.801	167.485	100.656	112.186	142.215	5013.03	5938.57	-0.244371	0.381027	3941.03	4112.78	-0.0615259	0.865974	629982	634739	-	1902	- && Q9LJE4.1 RecName: Full=Chaperonin 60 subunit beta 2, chloroplastic; Short=CPN-60 beta 2; Flags: Precursor && PF00118:TCP-1/cpn60 chaperonin family	-
scaffold96.39	337.852	389.684	309.807	390.043	425.717	520.417	347.518	397.799	365.911	310.462	353.476	153.433	4769.93	4440.06	0.103586	0.753788	3381.21	5451.25	-0.689019	0.0536408	563568	567724	+	711	- && P24805.1 RecName: Full=Stem-specific protein TSJT1 && PF12481:Aluminium induced protein	-
scaffold60.225	196.137	172.12	199.482	137.976	145.713	136.418	192.932	190.096	195.394	233.713	205.445	212.43	4347.49	4258.7	0.0296705	0.938723	4730.2	3002.47	0.655725	0.00140231	2051472	2053319	+	1245	- && P35683.2 RecName: Full=Eukaryotic initiation factor 4A-1; Short=eIF-4A-1; AltName: Full=ATP-dependent RNA helicase eIF4A-1; AltName: Full=DEAD-box ATP-dependent RNA helicase 4 && PF00271:Helicase conserved C-terminal domain|PF00270:DEAD/DEAH box heli	DEAD
scaffold43.498	456.593	530.143	345.238	214.759	210.15	235.272	255.608	244.507	262.752	194.758	252.641	138.742	4932.52	8584.25	-0.799292	3.39732e-05	3654.43	4058.52	-0.151252	0.685404	4151885	4153057	+	1071	- && C5X2M4.1 RecName: Full=Thiamine thiazole synthase 2, chloroplastic; AltName: Full=Thiazole biosynthetic enzyme 2; Flags: Precursor && PF01946:Thi4 family	-
scaffold165.122	346.303	303.881	332.932	211.939	219.557	204.922	265.077	250.484	238.937	177.354	211.017	244.463	4549.85	5916.66	-0.378964	0.0422505	3688.47	3649.88	0.0152014	0.967588	1251608	1254990	-	999	- && Q08062.2 RecName: Full=Malate dehydrogenase, cytoplasmic && PF00056:lactate/malate dehydrogenase, NAD binding domain|PF02866:lactate/malate dehydrogenase, alpha/beta C-terminal domain	-
scaffold67.345	397.776	306.293	294.852	118.708	128.494	185.139	257.509	276.105	249.874	433.057	309.151	376.233	4072.32	5179.9	-0.346852	0.146589	5616.87	2135.49	1.39515	8.75989e-08	3109651	3111997	+	861	- && Q40680.3 RecName: Full=Elongation factor 1-delta 1; Short=EF-1-delta 1; AltName: Full=Elongation factor 1B-beta 1; AltName: Full=eEF-1B beta 1 && PF00736:EF-1 guanine nucleotide exchange domain	-
scaffold403.15	811.826	587.911	661.424	287.113	287.994	251.111	431.092	466.18	508.567	763.67	592.954	973.681	3743.38	5476.14	-0.548768	0.00819214	6000.41	2092.05	1.52012	1.13469e-09	167984	169164	+	441	- && O82204.1 RecName: Full=60S ribosomal protein L28-1 && PF01778:Ribosomal L28e protein family	-
scaffold256.76	1331.3	1842.23	796.246	737.801	559.617	1022.18	619.719	617.875	621.851	72.1252	352.01	85.9541	4209.54	8950.61	-1.08823	3.27402e-05	1111.13	4991.92	-2.16748	0.0183529	773708	774082	+	375	- && P19656.1 RecName: Full=Non-specific lipid-transfer protein; Short=LTP; AltName: Full=Phospholipid transfer protein; Short=PLTP; AltName: Allergen=Zea m 14; Flags: Precursor && PF00234:Protease inhibitor/seed storage/LTP family	-
scaffold32.581	650.929	444.982	428.801	134.629	149.305	186.249	308.146	360.747	325.883	538.402	360.718	622.184	3729.56	5702.56	-0.612372	0.0080487	5516.13	1675.31	1.71918	1.9166e-10	6268368	6269989	+	621	- && Q9FKC0.1 RecName: Full=60S ribosomal protein L13a-4 && PF00572:Ribosomal protein L13	-
scaffold269.72	865.814	690.07	651.202	250.318	285.467	321.842	450.326	588.649	540.183	719.194	637.926	975.477	4376.53	6101	-0.479044	0.0351393	6250.85	2258.83	1.46845	2.77285e-09	648121	648579	-	459	- && P54348.3 RecName: Full=Histone H2B.5; Short=H2B && PF00125:Core histone H2A/H2B/H3/H4	Histone
scaffold29.419	433.686	521.075	470.221	337.008	409.386	467.665	409.58	401.508	359.742	173.666	237.467	177.593	4770.47	5792.01	-0.279909	0.207019	2315.41	4701.69	-1.02181	3.36792e-05	3661221	3661895	+	675	- && - && PF04398:Protein of unknown function, DUF538	-
scaffold24.211	870.353	680.775	675.786	293.424	323.057	327.025	461.073	591.655	532.389	674.796	607.922	996.765	4392.89	6156.45	-0.48672	0.0265575	6110.06	2485.56	1.2976	4.60287e-07	4049964	4050422	+	459	- && P54348.3 RecName: Full=Histone H2B.5; Short=H2B && PF00125:Core histone H2A/H2B/H3/H4	Histone
scaffold28.560	626.792	456.558	471.273	138.565	146.728	180.241	330.015	357.837	339.801	571.623	419.431	574.584	3815.51	5759.02	-0.593783	0.00320507	5618.43	1642.91	1.77386	2.35554e-14	6749108	6750729	+	615	- && O82528.1 RecName: Full=60S ribosomal protein L15 && PF00827:Ribosomal L15	-
scaffold2.1460	59.4229	60.3013	73.4903	107.351	85.6814	84.6198	99.5722	84.9755	79.6153	36.4148	49.93	33.4969	5266.26	3845.61	0.453332	0.0335144	2305.62	5267.41	-1.19183	1.60465e-06	12463301	12471807	-	3303	- && Q6YZX6.1 RecName: Full=Putative aconitate hydratase, cytoplasmic; Short=Aconitase; AltName: Full=Citrate hydro-lyase && PF00330:Aconitase family (aconitate hydratase)|PF00694:Aconitase C-terminal domain	Aconitase
scaffold448.25	170.596	162.943	179.441	213.809	181.709	199.412	147.563	144.744	160.441	155.225	135.214	130.579	3993.58	4515.06	-0.177221	0.478899	3585.88	4990.87	-0.477005	0.037185	214355	216987	-	1461	- && Q0DKY4.1 RecName: Full=S-adenosylmethionine synthase 1; Short=AdoMet synthase 1; AltName: Full=Methionine adenosyltransferase 1; Short=MAT 1 >A2Y053.2 RecName: Full=S-adenosylmethionine synthase 1; Short=AdoMet synthase 1; AltName: Full=Methionine ad	-
scaffold182.113	40.8689	34.4298	34.0342	79.9403	103.381	130.153	119.926	147.989	116.834	462.755	305.723	126.372	2647.83	750.698	1.81933	2.10283e-29	5935.01	2049.79	1.53375	0.000202826	1320476	1323284	+	1140	- && P00333.1 RecName: Full=Alcohol dehydrogenase 1 && PF08240:Alcohol dehydrogenase GroES-like domain|PF00107:Zinc-binding dehydrogenase	ADH-zinc-N
scaffold75.227	11.5723	5.15374	19.4803	17.7457	34.7644	25.5169	47.555	76.9878	34.2596	193.862	112.107	31.9515	1756.83	400.785	2.13169	0.0104078	3601.94	820.296	2.13455	0.0158158	2469398	2471694	-	1833	- && P28516.1 RecName: Full=Pyruvate decarboxylase 1; Short=PDC && PF00205:Thiamine pyrophosphate enzyme, central domain|PF02776:Thiamine pyrophosphate enzyme, N-terminal TPP binding domain|PF02775:Thiamine pyrophosphate enzyme, C-terminal TPP binding dom	TPP-enzyme-N
scaffold108.147	375.737	471.044	239.921	319.254	269.473	346.187	280.081	273.038	304.731	340.111	296.56	255.852	4505.95	5686.34	-0.335535	0.34387	4525.25	4669.35	-0.0452552	0.899529	1256651	1259511	+	870	- && Q6EU94.1 RecName: Full=Aquaporin PIP1-1; AltName: Full=OsPIP1;1; AltName: Full=Plasma membrane intrinsic protein 1-1; AltName: Full=Plasma membrane intrinsic protein 1a; Short=PIP1a; AltName: Full=Water channel protein RWC1; Short=RWC-1 && PF00230:Ma	-
scaffold132.223	243.671	253.665	214.54	242.823	243.267	224.643	175.417	164.161	200.326	259.694	204.06	131.566	3882.45	5104.77	-0.394911	0.053811	4128.75	4859.88	-0.23524	0.523855	1973926	1975116	+	1191	- && O24575.1 RecName: Full=S-adenosylmethionine decarboxylase proenzyme; Short=AdoMetDC; Short=SAMDC; Contains: RecName: Full=S-adenosylmethionine decarboxylase alpha chain; Contains: RecName: Full=S-adenosylmethionine decarboxylase beta chain; Flags: Pr	SAM-decarbox
scaffold164.61	399.571	627.133	241.576	399.252	529.189	711.767	235.865	255.747	363.248	347.552	401.799	192.926	3794.84	5603.25	-0.562205	0.51685	4030.39	6914.01	-0.77858	0.029893	545334	546380	+	735	- && Q9SDM1.1 RecName: Full=Chlorophyll a-b binding protein 1B-21, chloroplastic; AltName: Full=LHCI type I CAB-1B-21; AltName: Full=LHCI-730 chlorophyll a/b binding protein; AltName: Full=Light-harvesting complex I 21 kDa protein; Flags: Precursor && PF0	-
scaffold175.105	146.34	158.798	166.35	99.8026	85.9248	84.6163	114.457	105.523	108.897	61.8301	75.0442	89.6433	4544.41	6501.04	-0.516716	0.00152206	3025.45	3553.66	-0.23213	0.445403	991975	996217	-	2289	- && Q06572.2 RecName: Full=Pyrophosphate-energized vacuolar membrane proton pump; AltName: Full=Pyrophosphate-energized inorganic pyrophosphatase; Short=H(+)-PPase && PF03030:Inorganic H+ pyrophosphatase	-
scaffold43.568	394.373	572.131	261.923	613.57	836.215	583.196	220.518	255.172	312.814	445.282	471.706	397.016	3085.66	4786.43	-0.633254	0.0528506	4962.37	7561.11	-0.607547	0.0167105	4763706	4764895	+	648	- && Q41048.1 RecName: Full=Oxygen-evolving enhancer protein 3-1, chloroplastic; Short=OEE3; AltName: Full=16 kDa subunit of oxygen evolving system of photosystem II; AltName: Full=OEC 16 kDa subunit; Flags: Precursor && PF05757:Oxygen evolving enhancer p	-
scaffold49.413	292.936	401.323	265.177	285.941	270.406	281.462	263.981	295.091	310.991	324.396	262.456	337.277	4554.67	5005.45	-0.136037	0.723935	4674.68	4170.18	0.164711	0.564482	3317369	3319247	-	867	- && Q7XSQ9.3 RecName: Full=Probable aquaporin PIP1-2; AltName: Full=OsPIP1;2; AltName: Full=Plasma membrane intrinsic protein 1-2 && PF00230:Major intrinsic protein	-
scaffold16.557	232.57	386.322	444.026	184.715	219.47	201.927	597.453	803.372	813.942	106.019	141.761	286.665	10070.9	4822.48	1.06217	1.84258e-05	2352.79	2619.4	-0.154856	0.766562	5707756	5709416	-	753	- && P80196.2 RecName: Full=Intracellular ribonuclease LX; Short=RNase LX; Flags: Precursor && PF00445:Ribonuclease T2 family	Ribonuclease-T2
scaffold40.402	396.241	281.555	313.548	96.7185	102.476	125.223	232.24	250.413	247.398	341.637	273.544	389.712	4032.92	5464.62	-0.43818	0.051839	5366.38	1703.39	1.6555	1.42468e-12	3413192	3415705	+	915	- && Q9XET4.1 RecName: Full=40S ribosomal protein S7 && PF01251:Ribosomal protein S7e	-
scaffold75.295	1154.39	868.314	896.642	227.702	266.268	347.124	600.818	668.928	678.796	1028.84	742.877	951.685	3952.93	5908.46	-0.57973	0.00313638	5338.29	1621.24	1.71922	5.12723e-12	3167646	3169046	-	336	- && O80929.1 RecName: Full=60S ribosomal protein L36-1 && PF01158:Ribosomal protein L36e	-
scaffold12.202	696.193	566.839	590.596	314.309	342.436	239.502	430.936	461.097	498.396	892.312	667.118	1257.35	3324.49	4421.56	-0.411354	0.0440324	6515.66	2037.98	1.67676	6.5105e-09	1945452	1947570	+	396	- && P49216.2 RecName: Full=40S ribosomal protein S26; AltName: Full=S31 && PF01283:Ribosomal protein S26e	-
scaffold171.23	272.366	353.603	181.862	396.484	535.843	419.533	156.17	175.413	228.69	206.362	241.219	236.531	3380.26	4853.88	-0.521907	0.109829	3985.1	7750.41	-0.959621	2.21325e-05	276055	277130	-	999	- && P27665.1 RecName: Full=Oxygen-evolving enhancer protein 1, chloroplastic; Short=OEE1; AltName: Full=33 kDa subunit of oxygen evolving system of photosystem II; AltName: Full=33 kDa thylakoid membrane protein; AltName: Full=OEC 33 kDa subunit; Flags:	-
scaffold92.141	228.15	218.548	227.327	95.0394	138.892	109.297	269.707	301.541	329.608	275.79	265.199	243.202	4846.6	3617.52	0.421937	0.0255813	4072.91	1754.77	1.2148	1.13246e-07	1511567	1512457	+	891	- && Q00451.1 RecName: Full=36.4 kDa proline-rich protein && PF14547:Hydrophobic seed protein	-
scaffold12.160	11.8522	4.16989	17.7957	10.1233	18.4048	14.3837	47.8002	68.5577	30.9078	196.546	87.6715	38.0243	1623.71	373.139	2.12119	0.0199686	3425.58	449.681	2.92937	0.000158762	1520861	1523160	+	1827	- && P28516.1 RecName: Full=Pyruvate decarboxylase 1; Short=PDC && PF00205:Thiamine pyrophosphate enzyme, central domain|PF02775:Thiamine pyrophosphate enzyme, C-terminal TPP binding domain|PF02776:Thiamine pyrophosphate enzyme, N-terminal TPP binding dom	TPP-enzyme-N
scaffold68.32	138.108	118.824	203.584	77.767	74.8867	67.3967	151.277	184.541	157.856	68.383	68.1782	100.801	6035.32	5623.72	0.101771	0.835245	2806.23	2558.62	0.133248	0.709611	467709	472599	+	2025	- && Q5Z5C9.1 RecName: Full=BURP domain-containing protein 11; Short=OsBURP11 && PF03181:BURP domain	-
scaffold371.59	346.528	405.259	321.279	260.764	209.623	236.433	276.673	278.65	300.897	320.299	290.665	322.571	4481.87	5600.65	-0.321442	0.138639	4720.54	3519.05	0.423733	0.0728351	660596	663437	+	867	- && Q6EU94.1 RecName: Full=Aquaporin PIP1-1; AltName: Full=OsPIP1;1; AltName: Full=Plasma membrane intrinsic protein 1-1; AltName: Full=Plasma membrane intrinsic protein 1a; Short=PIP1a; AltName: Full=Water channel protein RWC1; Short=RWC-1 && PF00230:Ma	-
scaffold258.41	84.735	123.044	88.7168	119.624	141.327	137.591	108.759	120.033	117.833	43.2529	68.0955	51.1158	5656.63	4823.34	0.229981	0.453563	2558.84	6182.27	-1.27252	1.57802e-07	450901	454263	+	2703	- && Q8GSM2.1 RecName: Full=Lipoxygenase 2.3, chloroplastic; AltName: Full=LOX2:Hv:3; Flags: Precursor && PF01477:PLAT/LH2 domain|PF00305:Lipoxygenase	Lipoxygenase
scaffold111.356	1174.97	1149.32	760.882	498.676	462.22	1129.74	902.785	791.515	726.709	649.017	1103.68	293.658	4515.23	5737.1	-0.345342	0.239515	3674.99	3704.1	-0.0113702	0.992638	2951236	2951544	-	309	- && - && -	-
scaffold73.157	355.982	487.789	263.733	376.418	487.855	392.699	201.285	205.29	328.308	272.949	270.324	243.233	3821.75	5735.63	-0.585727	0.0774044	3947.25	6211.23	-0.654026	0.00387797	2914239	2916028	+	861	- && Q9XF89.1 RecName: Full=Chlorophyll a-b binding protein CP26, chloroplastic; AltName: Full=LHCB5; AltName: Full=LHCIIc; AltName: Full=Light-harvesting complex II protein 5; Flags: Precursor && PF00504:Chlorophyll A-B binding protein	-
scaffold8.9	201.642	314.388	142.914	359.549	476.094	383.213	130.534	144.389	192.449	164.379	176.977	130.523	3404.07	4778.15	-0.489113	0.191462	3315.37	8435.88	-1.34734	3.541e-09	54974	56502	-	1206	- && P09315.1 RecName: Full=Glyceraldehyde-3-phosphate dehydrogenase A, chloroplastic; AltName: Full=NADP-dependent glyceraldehydephosphate dehydrogenase subunit A; Flags: Precursor && PF00044:Glyceraldehyde 3-phosphate dehydrogenase, NAD binding domain|P	-
scaffold191.59	285.226	234.84	230.463	173.806	184.764	166.91	219.49	322.511	280.321	154.506	290.365	535.615	5377.53	4895.53	0.135688	0.723652	6207.72	3267	0.926111	0.0282718	855097	856672	-	1083	- && Q7XXD4.2 RecName: Full=Probable inactive methyltransferase Os04g0175900 && PF00891:O-methyltransferase|PF08100:Dimerisation domain	-
scaffold270.68	187.855	221.014	210.142	252.295	197.758	203.203	169.765	150.369	133.363	51.9809	88.9783	39.0852	3596.54	4898.5	-0.44577	0.0266682	1376.45	4930.14	-1.84048	3.50897e-09	608338	609875	+	1314	- && P27939.2 RecName: Full=Alpha-amylase isozyme 3C; AltName: Full=1,4-alpha-D-glucan glucanohydrolase; Flags: Precursor && PF00128:Alpha amylase, catalytic domain|PF07821:Alpha-amylase C-terminal beta-sheet domain	-
scaffold132.1	154.151	158.085	159.81	140.628	176.725	148.691	122.818	141.507	171.081	95.7865	110.617	161.58	4583.03	4955.78	-0.112886	0.749884	3745.01	4662.05	-0.315987	0.343116	40072	43687	-	1743	- && Q9LJE4.1 RecName: Full=Chaperonin 60 subunit beta 2, chloroplastic; Short=CPN-60 beta 2; Flags: Precursor && PF00118:TCP-1/cpn60 chaperonin family	-
scaffold120.187	458.158	448.309	462.58	425.19	415.463	358.546	484.972	482.553	412.72	590.16	505.223	469.176	3724.04	3686.17	0.014813	0.9725	4076.53	3078	0.405324	0.0992488	1353971	1355499	+	447	- && Q94F47.1 RecName: Full=Ubiquitin-conjugating enzyme E2 28; AltName: Full=E2 ubiquitin-conjugating enzyme 28; AltName: Full=Ubiquitin carrier protein 28 && PF00179:Ubiquitin-conjugating enzyme	UQ-con
scaffold33.390	90.2443	98.2127	141.681	92.0224	86.2008	77.0373	112.64	103.016	106.642	45.0132	81.4597	72.5044	4897.06	5009.32	-0.032976	0.950335	2920.07	3689.41	-0.337289	0.317776	5151932	5157849	-	2517	- && Q9LKJ3.1 RecName: Full=Alpha-glucan phosphorylase, H isozyme; AltName: Full=Starch phosphorylase H && PF00343:Carbohydrate phosphorylase	-
scaffold74.72	494.525	343.731	405.366	121.275	125.819	161.758	283.143	301.805	294.777	388.533	313.245	517.286	3760.25	5305.01	-0.496435	0.0215782	5039.82	1661.02	1.60126	1.10126e-09	574774	576825	+	708	- && Q9XET4.1 RecName: Full=40S ribosomal protein S7 && PF01251:Ribosomal protein S7e	-
scaffold66.288	342.351	297.989	261.09	224.222	250.525	236.801	194.789	247.239	241.508	454.922	299.084	433.956	3318.36	4364.05	-0.394931	0.0951508	5573.61	3283.63	0.763271	0.00290767	3505125	3506049	+	804	- && P23444.2 RecName: Full=Histone H1 && PF00538:linker histone H1 and H5 family	-
scaffold156.113	168.929	185.845	154.061	219.597	205.759	215.431	231.193	206.516	211	213.461	247.96	160.324	4687.3	3666.99	0.354246	0.0773846	4334.24	4403.56	-0.0228546	0.953988	1121831	1126503	+	1197	- && P80608.2 RecName: Full=Cysteine synthase; Short=CSase; AltName: Full=O-acetylserine (thiol)-lyase; Short=OAS-TL; AltName: Full=O-acetylserine sulfhydrylase && PF00291:Pyridoxal-phosphate dependent enzyme	PALP
scaffold201.32	138.901	113.445	131.161	75.0505	77.2506	70.9326	105.759	110.26	114.73	107.049	98.7014	144.745	3989.78	4616.6	-0.21054	0.407085	4088.09	2560.59	0.674929	0.0080393	627241	631914	-	1998	- && Q9FXA2.1 RecName: Full=Polyadenylate-binding protein 8; Short=PABP-8; Short=Poly(A)-binding protein 8 && PF00658:Poly-adenylate binding protein, unique domain|PF00076:RNA recognition motif. (a.k.a. RRM, RBD, or RNP domain)	RRM-1
scaffold29.215	455.293	330.484	385.579	137.4	138.807	140.28	259.63	279.694	287.987	353.631	288.528	453.624	3866.09	5462.44	-0.498612	0.016175	4951.71	1850.5	1.41998	3.03439e-09	1744313	1746247	+	774	- && P35685.1 RecName: Full=60S ribosomal protein L7a-1 >P0DKK7.1 RecName: Full=60S ribosomal protein L7a-2 && PF01248:Ribosomal protein L7Ae/L30e/S12e/Gadd45 family	-
scaffold2.482	768.236	512.484	594.312	250.536	236.982	198.141	400.752	415.517	465.683	813.008	564.399	887.171	3390.23	4948	-0.545417	0.0167161	5789.95	1724.65	1.74722	2.33937e-12	4108294	4108731	+	438	- && P49637.2 RecName: Full=60S ribosomal protein L27a-3 && PF00828:Ribosomal protein L18e/L15	-
scaffold10.87	100.642	111.123	109.392	160.429	202.195	153.701	93.1864	92.7457	103.426	62.7942	87.2379	78.587	3904.61	4323.13	-0.147042	0.586021	2978.93	6623.74	-1.15277	1.20466e-06	836788	839900	-	2235	- && Q7SIC9.1 RecName: Full=Transketolase, chloroplastic; Short=TK && PF00456:Transketolase, thiamine diphosphate binding domain|PF02779:Transketolase, pyrimidine binding domain|PF02780:Transketolase, C-terminal domain	-
scaffold13.881	507.363	361.114	404.318	146.032	157.723	161.527	300.355	333.388	367.531	514.067	394.543	518.546	3790.75	4807.78	-0.342817	0.187475	5220.95	1674.41	1.64062	1.31119e-14	7534538	7536064	-	627	- && P41127.1 RecName: Full=60S ribosomal protein L13-1; AltName: Full=Protein BBC1 homolog && PF01294:Ribosomal protein L13e	-
scaffold32.438	558.407	351.689	445.769	145.294	140.247	128.927	281.464	318.198	316.372	507.888	364.053	639.472	3252.04	4804.14	-0.562834	0.0173607	5189.76	1399.31	1.89092	1.97027e-13	4780753	4782489	+	588	- && P93554.1 RecName: Full=Nucleoside diphosphate kinase 1; AltName: Full=Nucleoside diphosphate kinase I; Short=NDK I; Short=NDP kinase I; Short=NDPK I; AltName: Full=PP18 && PF00334:Nucleoside diphosphate kinase	NDK
scaffold11.552	572.939	592.714	515.259	453.537	501.748	577.033	419.429	498.865	455.298	924.947	653.198	638.709	3408.41	4159.81	-0.28716	0.195211	5311.02	3613.92	0.555378	0.0402134	7014002	7014521	-	411	- && P59169.2 RecName: Full=Histone H3.3; AltName: Full=Histone H3.2 >Q71V89.3 RecName: Full=Histone H3.3 >P69245.2 RecName: Full=Histone H3.3 >P69244.2 RecName: Full=Histone H3.3; AltName: Full=Histone H3.2; AltName: Full=Minor histone H3 >Q71H73.3 RecNa	Histone
scaffold182.112	37.7124	38.386	25.3561	188.32	167.983	206.233	94.9136	125.2	106.599	414.265	258.253	78.9697	2248.72	696.024	1.69339	1.94359e-18	4982.08	3681.27	0.436533	0.662538	1312934	1315502	+	1140	- && P04707.1 RecName: Full=Alcohol dehydrogenase 2 && PF00107:Zinc-binding dehydrogenase|PF08240:Alcohol dehydrogenase GroES-like domain	ADH-zinc-N
scaffold157.197	98.8324	114.833	101.536	124.167	150.824	128.804	82.6721	98.3063	86.6936	85.8729	76.0086	60.2375	3514.79	4128.04	-0.231843	0.347544	2814.81	5040.74	-0.840614	0.000426518	1760213	1767634	-	2175	- && Q570B4.2 RecName: Full=3-ketoacyl-CoA synthase 10; Short=KCS-10; AltName: Full=Protein FIDDLEHEAD; AltName: Full=Very long-chain fatty acid condensing enzyme 10; Short=VLCFA condensing enzyme 10 && PF08541:3-Oxoacyl-[acyl-carrier-protein (ACP)] synth	-
scaffold53.103	210.628	259.048	280.53	232.655	169.189	209.046	186.844	160.517	138.599	10.7661	60.4931	17.7289	3853.78	5938.52	-0.623942	0.00274464	679.501	4609.94	-2.76206	0.00226381	1112925	1114462	+	1314	- && P27939.2 RecName: Full=Alpha-amylase isozyme 3C; AltName: Full=1,4-alpha-D-glucan glucanohydrolase; Flags: Precursor && PF00128:Alpha amylase, catalytic domain|PF07821:Alpha-amylase C-terminal beta-sheet domain	-
scaffold16.336	420.546	292.766	364.675	129.481	133.892	116.109	240.509	261.04	270.566	351.296	297.313	477.487	3608.21	5027.69	-0.478581	0.0320765	5089.25	1686.34	1.59354	1.16927e-10	3943255	3945194	-	774	- && P35685.1 RecName: Full=60S ribosomal protein L7a-1 >P0DKK7.1 RecName: Full=60S ribosomal protein L7a-2 && PF01248:Ribosomal protein L7Ae/L30e/S12e/Gadd45 family	-
scaffold1.1695	383.641	374.512	268.265	183.008	224.382	279.581	296.413	261.213	292.616	386.865	388.216	161.248	4003.6	4818.8	-0.267242	0.352165	4248.85	3073.87	0.467024	0.265656	17438432	17439978	+	780	- && Q9SW70.1 RecName: Full=Stress-related protein && PF05755:Rubber elongation factor protein (REF)	-
scaffold13.1010	152.661	139.973	167.661	111.542	105.704	99.3601	144.851	142.622	144.184	102.892	111.263	132.998	4330.98	4609.58	-0.0900901	0.778097	3366.33	3021.34	0.156	0.597381	8420592	8423413	+	1662	- && P19023.1 RecName: Full=ATP synthase subunit beta, mitochondrial; Flags: Precursor && PF00306:ATP synthase alpha/beta chain, C terminal domain|PF02874:ATP synthase alpha/beta family, beta-barrel domain|PF11421:ATP synthase F1 beta subunit|PF00006:ATP	ATP-synt-ab
scaffold46.326	93.9801	86.0226	105.435	76.871	82.1326	78.0414	100.117	97.0797	87.2869	69.3081	73.2506	73.5652	3935.79	3942.23	-0.00248172	0.995948	2888.48	3118.72	-0.110622	0.684367	5026363	5032745	-	2292	- && P30792.1 RecName: Full=2,3-bisphosphoglycerate-independent phosphoglycerate mutase; Short=BPG-independent PGAM; Short=Phosphoglyceromutase; AltName: Full=PGAM-I && PF06415:BPG-independent PGAM N-terminus (iPGM-N)|PF01676:Metalloenzyme superfamily	-
scaffold9.143	41.0123	41.3897	40.9305	92.1085	119.417	111.969	69.8649	77.9917	62.102	340.578	205.638	64.5353	1935.28	1134.29	0.77107	3.75083e-06	5423.82	2834.48	0.936219	0.288566	1299909	1302229	-	1527	- && Q42521.2 RecName: Full=Glutamate decarboxylase 1; Short=GAD 1 && PF00282:Pyridoxal-dependent decarboxylase conserved domain	-
scaffold88.174	202.648	195.399	228.283	167.998	189.75	184.073	264.572	280.297	214.083	327.631	257.75	262.637	3490.61	2875.61	0.279599	0.278598	3767.41	2369.63	0.668863	0.00322554	2239128	2242130	-	762	- && P12863.3 RecName: Full=Triosephosphate isomerase, cytosolic; Short=TIM; Short=Triose-phosphate isomerase && PF00121:Triosephosphate isomerase	-
scaffold226.48	84.1167	90.2641	114.408	104.605	87.1849	83.0492	136.205	109.478	115.763	55.0253	81.8365	63.5847	4771.3	3806.19	0.325703	0.217302	2554.61	3452.18	-0.434298	0.124321	462710	470549	+	2187	- && Q8W1L6.2 RecName: Full=Peroxisomal fatty acid beta-oxidation multifunctional protein; Short=MFP; Includes: RecName: Full=Enoyl-CoA hydratase/3-2-trans-enoyl-CoA isomerase/3-hydroxybutyryl-CoA epimerase; Includes: RecName: Full=3-hydroxyacyl-CoA dehyd	3HCDH-N
scaffold1.190	308.763	337.644	252.406	192.003	180.791	225.933	263.332	228.789	233.722	159.02	224.568	159.287	4495.28	5550.88	-0.304214	0.20984	3244.84	3525.8	-0.119728	0.730947	1950979	1954597	+	1026	- && P17783.1 RecName: Full=Malate dehydrogenase, mitochondrial; Flags: Precursor && PF02866:lactate/malate dehydrogenase, alpha/beta C-terminal domain|PF00056:lactate/malate dehydrogenase, NAD binding domain	-
scaffold422.41	612.138	481.727	472.365	164.58	173.164	215.345	335.662	372.831	371.72	392.084	373.583	554.521	3737.02	5405.22	-0.532298	0.00650384	4416.36	1818.58	1.28001	4.76092e-07	306869	308275	-	573	- && P49210.3 RecName: Full=60S ribosomal protein L9 && PF00347:Ribosomal protein L6	-
scaffold176.57	252.991	171.404	237.57	76.9085	81.9825	69.1145	162.806	167.768	165.611	203.066	178.676	296.184	3639.53	4847.54	-0.413521	0.0921638	4810.17	1590.46	1.59664	5.70564e-10	433517	435939	-	1215	- && Q9SF40.1 RecName: Full=60S ribosomal protein L4-1; Short=L1 && PF00573:Ribosomal protein L4/L1 family|PF14374:60S ribosomal protein L4 C-terminal domain	-
scaffold145.248	143.955	116.403	140.393	102.864	98.8511	74.2185	102.245	115.73	124.009	121.368	106.076	174.195	3735.47	4368.24	-0.225797	0.40856	4242.86	2866.85	0.565554	0.0681561	2750970	2754830	+	1809	- && P14641.1 RecName: Full=Tubulin alpha-2 chain; AltName: Full=Alpha-2-tubulin && PF03953:Tubulin C-terminal domain|PF00091:Tubulin/FtsZ family, GTPase domain	Tubulin
scaffold216.93	362.62	460.372	222.803	365.256	454.024	334.1	174.445	199.414	310.102	284.215	251.976	290.959	3581.99	5452.89	-0.606245	0.406674	4183.04	5740.15	-0.456556	0.0701451	1485419	1487178	-	867	- && Q9XF89.1 RecName: Full=Chlorophyll a-b binding protein CP26, chloroplastic; AltName: Full=LHCB5; AltName: Full=LHCIIc; AltName: Full=Light-harvesting complex II protein 5; Flags: Precursor && PF00504:Chlorophyll A-B binding protein	-
scaffold242.95	211.125	192.666	196.196	251.13	202.63	209.57	159.032	159.489	172.322	172.205	143.557	151.126	3529.45	4304.19	-0.286311	0.159897	3242.41	4537.21	-0.484793	0.0438591	922595	923785	-	1191	- && Q0DKY4.1 RecName: Full=S-adenosylmethionine synthase 1; Short=AdoMet synthase 1; AltName: Full=Methionine adenosyltransferase 1; Short=MAT 1 >A2Y053.2 RecName: Full=S-adenosylmethionine synthase 1; Short=AdoMet synthase 1; AltName: Full=Methionine ad	-
scaffold116.265	758.38	512.711	562.05	234.131	242.521	194.568	365.68	393.893	407.372	704.964	527.853	891.409	3297.32	5168.21	-0.648253	0.00208241	5804.95	1803.7	1.6863	6.11273e-11	3355831	3356298	+	468	- && P0CG86.1 RecName: Full=Ubiquitin-40S ribosomal protein S27a; Contains: RecName: Full=Ubiquitin; Contains: RecName: Full=40S ribosomal protein S27a; Flags: Precursor && PF01599:Ribosomal protein S27a|PF00240:Ubiquitin family	ubiquitin
scaffold43.666	426.583	595.272	305.26	303.537	314.486	315.321	234.906	251.106	402.722	289.978	245.856	267.04	4332.19	6441.22	-0.572234	0.10608	3778.43	4323.57	-0.194486	0.44518	5761191	5762094	+	807	- && P27523.1 RecName: Full=Chlorophyll a-b binding protein of LHCII type III, chloroplastic; Short=CAB; Flags: Precursor && PF00504:Chlorophyll A-B binding protein	-
scaffold3.231	142.912	117.929	132.517	72.3647	71.6082	72.7507	100.928	110.004	104.746	99.3729	90.3994	142.355	3779.21	4699.36	-0.3143	0.140775	3845.64	2467.13	0.640363	0.0185595	3234544	3239563	-	1983	- && Q9FXA2.1 RecName: Full=Polyadenylate-binding protein 8; Short=PABP-8; Short=Poly(A)-binding protein 8 && PF00658:Poly-adenylate binding protein, unique domain|PF00076:RNA recognition motif. (a.k.a. RRM, RBD, or RNP domain)	RRM-1
scaffold48.266	139.473	129.561	114.91	92.4449	100.214	110.84	113.509	121.686	117.477	139.344	127.97	95.2244	3672.76	3988.11	-0.118598	0.692164	3643.19	3004.52	0.278055	0.339547	2334347	2338180	-	1725	- && P12783.1 RecName: Full=Phosphoglycerate kinase, cytosolic && PF00162:Phosphoglycerate kinase	-
scaffold331.44	710.084	476.75	556.276	191.008	210.945	200.281	376.849	402.04	419.782	626.209	483.472	855.156	3300.12	4788.98	-0.537114	0.016052	5232.7	1576.27	1.73101	2.49095e-11	334746	336327	+	456	- && Q05761.1 RecName: Full=40S ribosomal protein S13 && PF08069:Ribosomal S13/S15 N-terminal domain|PF00312:Ribosomal protein S15	-
scaffold99.247	599.972	409.737	492.763	188.178	197.227	165.253	324.273	337.451	360.137	466.272	385.518	696.396	3405.61	4997.19	-0.553168	0.00998425	4991.84	1745.18	1.51618	3.01163e-08	2893097	2895474	+	552	- && P0DKK8.1 RecName: Full=40S ribosomal protein S10-1 >P0DKK9.1 RecName: Full=40S ribosomal protein S10-2 && PF03501:Plectin/S10 domain	-
scaffold28.510	591.703	496.641	590.125	79.0394	96.6787	101.027	460.639	432.545	551.975	111.431	306.04	571.561	5104.72	5916.31	-0.213013	0.454627	3383.39	928.951	1.8648	0.0174744	6268933	6269517	+	585	- && P14896.1 RecName: Full=Low molecular mass early light-inducible protein HV60, chloroplastic; Short=ELIP; Flags: Precursor && PF00504:Chlorophyll A-B binding protein	-
scaffold38.192	761.025	499.554	600.879	272.437	264.923	209.429	441.63	459.477	498.213	922.711	642.377	910.003	3396.36	4508.77	-0.40869	0.109312	5806.15	1724.04	1.75176	4.47906e-13	2350536	2352234	-	402	- && P49211.2 RecName: Full=60S ribosomal protein L32-1 && PF01655:Ribosomal protein L32	-
scaffold2.1233	228.12	230.586	246.612	198.042	188.584	214.269	209.599	193.717	183.613	156.237	168.232	161.328	3794.34	4550.51	-0.262275	0.220687	3033.46	3694.19	-0.284278	0.226528	10323876	10326914	-	1071	- && P14656.1 RecName: Full=Glutamine synthetase cytosolic isozyme 1-1; AltName: Full=Glutamate--ammonia ligase GLN1;1; Short=OsGLN1;1; AltName: Full=Glutamine synthetase shoot isozyme; AltName: Full=OsGS1;1 && PF03951:Glutamine synthetase, beta-Grasp dom	-
scaffold226.200	846.364	707.746	646.517	422.982	433.372	424.518	534.893	684.994	576.179	544.668	579.962	730.138	4001.26	4890.04	-0.289091	0.278987	3993.84	2713.21	0.557778	0.019962	1827800	1828294	-	369	- && Q9M5X7.1 RecName: Full=Non-specific lipid-transfer protein; Short=LTP; AltName: Allergen=Mal d 3; Flags: Precursor && PF00234:Protease inhibitor/seed storage/LTP family	-
scaffold167.34	547.561	432.198	403.227	161.113	155.858	219.308	301.04	314.093	319.795	458.807	360.368	516.965	3335.88	4922.27	-0.561078	0.00408649	4608.73	1818.69	1.34141	1.09428e-07	869457	872015	+	591	- && Q9FLF0.1 RecName: Full=40S ribosomal protein S9-2 && PF00163:Ribosomal protein S4/S9 N-terminal domain|PF01479:S4 domain	S4
scaffold1.358	127.477	129.852	158.701	106.98	105.206	106.713	144.949	130.808	145.74	113.166	123.71	115.037	4229.09	4166.54	0.021186	0.961753	3409.76	3042.67	0.16436	0.51619	3354186	3362860	+	1662	- && P19023.1 RecName: Full=ATP synthase subunit beta, mitochondrial; Flags: Precursor && PF02874:ATP synthase alpha/beta family, beta-barrel domain|PF00306:ATP synthase alpha/beta chain, C terminal domain|PF00006:ATP synthase alpha/beta family, nucleotid	ATP-synt-ab
scaffold144.220	657.438	841.916	719.645	636.52	996.976	817.091	652.769	661.629	617.949	539.935	524.459	277.709	4199.36	4809.71	-0.195756	0.463987	2812.31	5061.21	-0.847711	0.0107674	2052893	2053355	+	360	- && P19656.1 RecName: Full=Non-specific lipid-transfer protein; Short=LTP; AltName: Full=Phospholipid transfer protein; Short=PLTP; AltName: Allergen=Zea m 14; Flags: Precursor && PF00234:Protease inhibitor/seed storage/LTP family	-
scaffold123.44	195.828	152.912	202.078	99.1695	93.8007	77.6081	148.067	144.344	149.101	170.268	144.137	217.485	3582.31	4461.55	-0.316782	0.184721	4173.18	2088.41	0.998717	9.42401e-05	852449	854559	+	1344	- && O64937.2 RecName: Full=Elongation factor 1-alpha; Short=EF-1-alpha && PF00009:Elongation factor Tu GTP binding domain|PF03143:Elongation factor Tu C-terminal domain|PF03144:Elongation factor Tu domain 2	GTP-EFTU
scaffold26.459	157.18	228.424	153.091	280.297	405.539	300.086	137.355	128.554	176.521	108.22	154.945	122.101	3518.55	4269.16	-0.27903	0.411752	2956.9	7451.19	-1.3333	1.07361e-07	4691755	4697820	-	1317	- && Q5VRB2.1 RecName: Full=Probable sodium/metabolite cotransporter BASS2, chloroplastic; AltName: Full=Bile acid-sodium symporter family protein 2; Flags: Precursor && PF01758:Sodium Bile acid symporter family	-
scaffold36.236	350.68	509.733	199.591	273.938	368.602	450.844	177.665	200.541	310.771	276.746	292.817	176.607	3720.58	5696.6	-0.614559	0.487098	3884.13	5606.57	-0.529512	0.107771	1930795	1932090	-	894	- && Q9SDM1.1 RecName: Full=Chlorophyll a-b binding protein 1B-21, chloroplastic; AltName: Full=LHCI type I CAB-1B-21; AltName: Full=LHCI-730 chlorophyll a/b binding protein; AltName: Full=Light-harvesting complex I 21 kDa protein; Flags: Precursor && PF0	-
scaffold331.84	201.689	198.996	182.203	232.227	206.991	197.776	193.977	223.77	234.296	305.469	234.487	335.945	3921.33	3496.08	0.165745	0.550453	5091.49	3643.29	0.482805	0.0674089	755340	758135	-	996	- && Q0J8G4.1 RecName: Full=Fructokinase-2; AltName: Full=Fructokinase II; AltName: Full=OsFKII >A2YQL4.2 RecName: Full=Fructokinase-2; AltName: Full=Fructokinase II; AltName: Full=OsFKII && PF00294:pfkB family carbohydrate kinase	PfkB
scaffold17.393	213.832	266.002	165.7	157.757	224.748	188.009	139.11	156.885	169.047	111.453	129.859	180.553	3967.67	5488.2	-0.467895	0.0685728	3479.93	4625.48	-0.410527	0.200735	3683760	3685172	-	1413	- && Q43467.1 RecName: Full=Elongation factor Tu, chloroplastic; Short=EF-Tu; Flags: Precursor && PF03144:Elongation factor Tu domain 2|PF00009:Elongation factor Tu GTP binding domain|PF03143:Elongation factor Tu C-terminal domain	GTP-EFTU
scaffold181.154	379.12	465.966	329.273	282.535	320.275	296.428	267.662	300.623	297.846	278.413	224.859	280.493	3937.69	5322.04	-0.434465	0.052429	3443.03	3886.52	-0.174857	0.537837	2588361	2589901	+	753	- && P50156.1 RecName: Full=Probable aquaporin TIP1-1; AltName: Full=Tonoplast intrinsic protein 1-1; Short=OsTIP1;1; AltName: Full=rTIP1 && PF00230:Major intrinsic protein	-
scaffold42.138	453.276	361.997	413.423	179.614	175.047	176.413	284.158	314.346	327.628	351.953	337.809	489.558	3791.24	5018.98	-0.404696	0.0504551	4667.7	2067.12	1.17507	6.68097e-07	1873088	1875133	+	678	- && Q0ITS8.1 RecName: Full=60S ribosomal protein L10-1; AltName: Full=Protein QM; AltName: Full=Putative tumor suppressor SC34 >A2ZCQ7.2 RecName: Full=60S ribosomal protein L10-1; AltName: Full=Protein QM; AltName: Full=Putative tumor suppressor SC34 &&	-
scaffold17.173	70.7449	69.629	79.2706	187.463	165.398	165.272	90.5031	99.8023	103.672	112.804	89.0541	51.206	3738.08	2786.93	0.423427	0.0260057	3102.64	6265.87	-1.01405	0.00124244	1792964	1796237	+	2106	- && P14717.2 RecName: Full=Phenylalanine ammonia-lyase && PF00221:Aromatic amino acid lyase	-
scaffold124.213	31.1414	32.0855	39.9747	64.0126	94.8121	70.3484	61.4234	65.6913	56.4239	149.364	111.554	51.0007	2639.08	1481.39	0.832603	2.29727e-06	4323.37	3132.43	0.464864	0.296667	2621812	2630449	+	2382	- && Q2RAK2.1 RecName: Full=Pyruvate kinase 1, cytosolic; Short=OsPK1 >B8BJ39.1 RecName: Full=Pyruvate kinase 1, cytosolic; Short=OsPK1 && PF00224:Pyruvate kinase, barrel domain|PF02887:Pyruvate kinase, alpha/beta domain	PK
scaffold3.748	396.779	572.863	264.184	527.695	709.508	605.33	259.523	267.599	353.977	351.141	458.076	290.129	3304.25	4607.22	-0.479485	0.184429	3975.77	6565.9	-0.723701	0.00745428	8219786	8220406	-	621	- && P36213.1 RecName: Full=Photosystem I reaction center subunit II, chloroplastic; AltName: Full=Photosystem I 20 kDa subunit; Short=PSI-D; Flags: Precursor && PF02531:PsaD	-
scaffold395.7	700.781	542.262	609.252	230.65	222.887	209.499	405.826	410.583	445.829	715.829	567.53	822.014	3337.91	4887.76	-0.550224	0.00313571	5382.24	1667.41	1.69057	4.63047e-14	45541	45978	+	438	- && P49637.2 RecName: Full=60S ribosomal protein L27a-3 && PF00828:Ribosomal protein L18e/L15	-
scaffold33.261	329.211	402.667	249.592	144.81	204.712	158.288	381.781	190.806	258.724	110.658	177.722	95.3535	4695.35	5527.4	-0.235407	0.6171	2090.82	2727.55	-0.383393	0.285319	3204168	3205375	-	936	- && Q9FLC0.1 RecName: Full=Peroxidase 52; Short=Atperox P52; AltName: Full=ATP49; Flags: Precursor && PF00141:Peroxidase	-
scaffold84.191	785.799	640.357	628.923	367.177	402.001	363.266	470.401	636.271	567.976	539.771	598.235	754.842	3731.15	4567.3	-0.291459	0.286511	4076	2398.72	0.764905	0.00134022	1883425	1883946	+	369	- && A0AT32.1 RecName: Full=Non-specific lipid-transfer protein 6; Short=LTP6; Flags: Precursor && PF00234:Protease inhibitor/seed storage/LTP family	-
scaffold62.60	177.244	251.582	123.713	190.831	225.628	184.973	92.4012	102.325	149.022	151.526	144.475	143.606	3344.77	5353.12	-0.678439	0.0367337	4129.23	5561.64	-0.429642	0.0592961	1068185	1071371	-	1611	- && Q9XF89.1 RecName: Full=Chlorophyll a-b binding protein CP26, chloroplastic; AltName: Full=LHCB5; AltName: Full=LHCIIc; AltName: Full=Light-harvesting complex II protein 5; Flags: Precursor && PF00078:Reverse transcriptase (RNA-dependent DNA polymeras	RVT-1
scaffold122.356	389.666	420.627	330.088	159.106	212.613	219.976	210.625	226.47	218.065	169.079	210.071	126.72	4176.81	7249.42	-0.795312	4.58297e-07	3110.54	3584.67	-0.20462	0.566774	3364031	3365167	-	1056	- && C5X2M4.1 RecName: Full=Thiamine thiazole synthase 2, chloroplastic; AltName: Full=Thiazole biosynthetic enzyme 2; Flags: Precursor && PF01946:Thi4 family	-
scaffold39.104	250.369	233.776	204.958	131.511	131.51	147.712	165.51	164.294	171.839	161.093	151.251	157.414	3815.93	5228.22	-0.454165	0.0118086	3451.52	2970.45	0.216524	0.381376	877575	881216	-	1260	- && Q9SP22.1 RecName: Full=Calreticulin; Flags: Precursor && PF00262:Calreticulin family	-
scaffold75.63	152.064	199.026	106.971	252.54	364.061	284.908	103.395	108.818	136.68	145.974	166.612	111.867	3046.5	3984.09	-0.386971	0.253793	3574.77	7480.16	-1.06518	3.40232e-05	656253	658706	+	1446	- && P12782.1 RecName: Full=Phosphoglycerate kinase, chloroplastic; Flags: Precursor && PF00162:Phosphoglycerate kinase	-
scaffold118.84	119.017	119.415	102.927	63.4279	82.8363	86.9686	115.956	115.751	116.491	231.232	140.38	107.005	3462.1	3385.2	0.0325955	0.931199	4591.63	2203.85	1.05894	0.00118206	776711	779678	-	1647	- && Q8S528.2 RecName: Full=Aldehyde dehydrogenase family 2 member B7, mitochondrial; Short=ALDH2b; Flags: Precursor && PF00171:Aldehyde dehydrogenase family	Aldedh
scaffold36.448	683.378	480.805	579.336	175.886	177.739	184.285	393.132	408.434	420.779	574.065	457.888	700.065	3453.72	4916.51	-0.50944	0.0159578	4731.92	1445.06	1.71125	1.50923e-13	4118085	4118552	+	468	- && Q9ARZ9.1 RecName: Full=Ubiquitin-40S ribosomal protein S27a-1; Contains: RecName: Full=Ubiquitin; Contains: RecName: Full=40S ribosomal protein S27a-1; Flags: Precursor && PF01599:Ribosomal protein S27a|PF00240:Ubiquitin family	ubiquitin
scaffold53.305	108.405	89.7083	108.989	62.2908	60.61	61.4878	90.1679	92.4019	99.9063	139.271	121.119	117.288	3581.49	3886.02	-0.117848	0.712942	4623.69	2222.97	1.05653	9.36213e-08	2997060	3000232	+	2100	- && A2YWQ1.1 RecName: Full=Heat shock protein 81-1; Short=HSP81-1; AltName: Full=Heat shock protein 82 >Q0J4P2.2 RecName: Full=Heat shock protein 81-1; Short=HSP81-1; AltName: Full=Heat shock protein 82 && PF02518:Histidine kinase-, DNA gyrase B-, and HS	HATPase-c
scaffold109.90	482.109	321.293	451.109	161.027	153.887	137.163	284.779	301.335	313.072	398.33	335.057	566.11	3257.31	4536.76	-0.478016	0.0468271	4553.39	1557.53	1.54766	2.49736e-09	813299	814639	+	600	- && Q9ZUT9.1 RecName: Full=40S ribosomal protein S5-1 && PF00177:Ribosomal protein S7p/S5e	-
scaffold80.227	133.213	130.255	152.438	111.186	105.472	101.182	140.709	134.764	145.508	109.379	111.057	121.347	4224.04	4164.86	0.0201171	0.96079	3313.13	3033.02	0.127437	0.643352	1817953	1820717	-	1662	- && P19023.1 RecName: Full=ATP synthase subunit beta, mitochondrial; Flags: Precursor && PF00306:ATP synthase alpha/beta chain, C terminal domain|PF02874:ATP synthase alpha/beta family, beta-barrel domain|PF00006:ATP synthase alpha/beta family, nucleotid	ATP-synt-ab
scaffold9.719	162.974	145.832	188.349	128.518	119.236	127.775	176.561	166.902	176.695	184.508	180.888	176.634	3909.52	3730.17	0.0674843	0.859038	3934.47	2684.13	0.5517	0.00725498	5849644	5851466	+	1245	- && Q6Z2Z4.1 RecName: Full=Eukaryotic initiation factor 4A-3; Short=eIF-4A-3; AltName: Full=ATP-dependent RNA helicase eIF4A-3; AltName: Full=DEAD-box ATP-dependent RNA helicase 23; AltName: Full=eIF4A-2 && PF00271:Helicase conserved C-terminal domain|PF	DEAD
scaffold249.10	67.9727	52.1017	77.9424	73.1777	80.8808	58.1237	78.9631	88.9256	75.0069	196.888	139.102	98.4564	2485.34	2023.34	0.296523	0.318328	4288.87	2065.05	1.0544	0.000611773	177797	182426	-	1695	- && Q41141.1 RecName: Full=Pyrophosphate--fructose 6-phosphate 1-phosphotransferase subunit beta; Short=PFP; AltName: Full=6-phosphofructokinase, pyrophosphate dependent; AltName: Full=PPi-PFK; AltName: Full=Pyrophosphate-dependent 6-phosphofructose-1-ki	PFK
scaffold298.84	499.654	333.218	444.313	158.954	172.204	135.135	290.114	297.073	313.539	427.681	335.209	578.036	3246.53	4595.16	-0.501238	0.0294246	4675.03	1598.3	1.54842	5.60899e-09	914416	915752	+	597	- && O65731.1 RecName: Full=40S ribosomal protein S5 && PF00177:Ribosomal protein S7p/S5e	-
scaffold28.488	246.652	177.474	227.944	79.8733	81.0298	72.1853	149.064	165.762	168.374	176.138	166.307	267.938	3544.65	4774.36	-0.429651	0.0598615	4330.82	1625.97	1.41333	4.26333e-08	5901107	5903185	-	1215	- && Q9SF40.1 RecName: Full=60S ribosomal protein L4-1; Short=L1 && PF00573:Ribosomal protein L4/L1 family|PF14374:60S ribosomal protein L4 C-terminal domain	-
scaffold377.6	154.394	123.941	128.776	65.4614	64.8499	72.286	99.1254	109.573	107.675	105.523	88.7958	135.795	3810.62	4892.27	-0.360332	0.0902898	3844.76	2319.97	0.728743	0.00464135	235977	240725	+	1995	- && Q9FXA2.1 RecName: Full=Polyadenylate-binding protein 8; Short=PABP-8; Short=Poly(A)-binding protein 8 && PF00658:Poly-adenylate binding protein, unique domain|PF00076:RNA recognition motif. (a.k.a. RRM, RBD, or RNP domain)	RRM-1
scaffold80.221	272.688	216.256	286.135	111.329	104.927	87.8068	183.34	188.869	213.579	227.391	185.137	309.935	3554.61	4694.54	-0.40145	0.0775253	4239.96	1754.89	1.27264	1.87779e-06	1789167	1791160	-	1005	- && P49027.1 RecName: Full=Guanine nucleotide-binding protein subunit beta-like protein A; Short=GPB-LR; AltName: Full=RWD; AltName: Full=Receptor for activated C kinase 1A && PF00400:WD domain, G-beta repeat	WD40
scaffold4.198	329.912	573.068	212.763	414.394	557.538	633.859	213.149	205.136	327.754	265.645	325.684	180.199	3311.81	4928.72	-0.573585	0.555415	3301.21	6770.26	-1.03617	0.000462145	1915891	1916938	-	735	- && Q9SDM1.1 RecName: Full=Chlorophyll a-b binding protein 1B-21, chloroplastic; AltName: Full=LHCI type I CAB-1B-21; AltName: Full=LHCI-730 chlorophyll a/b binding protein; AltName: Full=Light-harvesting complex I 21 kDa protein; Flags: Precursor && PF0	-
scaffold5.744	639.866	407.533	555.22	178.261	182.644	164.019	343.084	374.498	394.069	607.83	472.775	850.803	3020.36	4346.41	-0.525092	0.0303149	5076.33	1356.16	1.90423	4.30025e-13	8974028	8975571	+	450	- && P93554.1 RecName: Full=Nucleoside diphosphate kinase 1; AltName: Full=Nucleoside diphosphate kinase I; Short=NDK I; Short=NDP kinase I; Short=NDPK I; AltName: Full=PP18 && PF00334:Nucleoside diphosphate kinase	NDK
scaffold77.381	553.767	414.153	473.907	157.594	173.061	169.955	317.89	344.448	329.926	471.805	361.501	611.127	3306.74	4795.05	-0.53602	0.00564895	4655.87	1586.08	1.55355	7.49927e-10	3544573	3546942	-	552	- && P0DKK8.1 RecName: Full=40S ribosomal protein S10-1 >P0DKK9.1 RecName: Full=40S ribosomal protein S10-2 && PF03501:Plectin/S10 domain	-
scaffold36.272	1045.67	1234.86	547.839	1311.98	1145.67	1228.42	701.18	699.526	813.27	545.248	902.528	400.067	3890	4949.31	-0.347294	0.397385	3128.62	6158.93	-0.977065	0.00255655	2311349	2312140	-	291	- && A2WLS0.1 RecName: Full=Metallothionein-like protein 3A; AltName: Full=Class I metallothionein-like protein 3A; AltName: Full=OsMT-I-3a; Short=OsMT3; Short=OsMT3a >A1YTM8.1 RecName: Full=Metallothionein-like protein 3A; AltName: Full=Class I metalloth	-
scaffold61.202	236.15	200.263	242.713	150.199	128.622	122.169	197.579	199.423	204.468	148.886	149.88	219.331	3976.14	4480.9	-0.172519	0.524681	3312.07	2521.67	0.393341	0.189944	1848953	1851014	-	1095	- && P80607.2 RecName: Full=Alpha-1,4-glucan-protein synthase [UDP-forming]; AltName: Full=Amylogenin; AltName: Full=Golgi-associated protein se-wap41; AltName: Full=Reversibly glycosylated polypeptide; Short=RGP; AltName: Full=UDP-glucose:protein transgl	-
scaffold10.68	248.555	294.132	135.745	316.381	333.402	411.866	195.755	209.272	167.205	769.254	469.854	200.865	2362.56	2790.65	-0.239808	0.603355	5730.65	4167	0.459664	0.355165	669289	670092	-	684	- && P40267.1 RecName: Full=Histone H1 && PF00538:linker histone H1 and H5 family	-
scaffold12.323	746.743	575.464	675.935	214.411	206.781	200.093	451.35	447.935	499.326	713.822	577.241	778.426	3495.91	4984.17	-0.511738	0.0083563	4999.56	1476.75	1.75933	1.03261e-16	3078328	3078741	+	414	- && P51419.2 RecName: Full=60S ribosomal protein L27-3 && PF01777:Ribosomal L27e protein family	-
scaffold434.39	632.4	564.927	513.35	397.597	423.569	381.977	377.858	479.461	429.836	887.563	567.917	903.851	3147.43	4172.11	-0.40628	0.0619059	5577.44	2797.28	0.995534	0.000132852	386514	387234	-	405	- && Q6ZL42.1 RecName: Full=Probable histone H2A.2 >A2YMC6.1 RecName: Full=Probable histone H2A.2 && PF16211:C-terminus of histone H2A|PF00125:Core histone H2A/H2B/H3/H4	Histone
scaffold2.356	392.126	450.472	404.365	209.177	279.225	292.738	281.615	298.218	342.825	124.954	205.432	304.57	4429.06	5969.43	-0.430645	0.0263829	2948.38	3562.68	-0.273009	0.537369	3184093	3185651	-	795	- && Q08935.1 RecName: Full=29 kDa ribonucleoprotein A, chloroplastic; AltName: Full=CP29A; Flags: Precursor && PF00076:RNA recognition motif. (a.k.a. RRM, RBD, or RNP domain)	RRM-1
scaffold240.54	400.301	447.036	427.072	254.36	285.919	344.963	364.96	360.57	332.94	158.921	251.811	160.75	4274.49	5134.63	-0.264503	0.205167	2226.66	3398.07	-0.609707	0.0401615	753144	753812	+	669	- && - && PF04398:Protein of unknown function, DUF538	-
scaffold135.133	225.975	153.496	194.693	78.8638	84.94	78.8136	131.298	141.104	142.435	181.912	164.158	293.992	3245.9	4484.05	-0.466133	0.0433506	4845.69	1804.95	1.42473	2.41988e-07	1945530	1952363	-	1296	- && O82204.1 RecName: Full=60S ribosomal protein L28-1 && PF01778:Ribosomal L28e protein family	-
scaffold30.122	53.2608	49.0453	66.9076	69.6251	78.1165	62.6217	75.8929	85.5889	77.6695	168.981	128.853	82.3224	2447.2	1728.74	0.501005	0.0212321	3752.12	2047.01	0.874167	0.00490478	1295931	1300745	+	1695	- && Q8W4M5.1 RecName: Full=Pyrophosphate--fructose 6-phosphate 1-phosphotransferase subunit beta 1; Short=PFP 1; AltName: Full=6-phosphofructokinase, pyrophosphate dependent 1; AltName: Full=PPi-PFK 1; AltName: Full=Pyrophosphate-dependent 6-phosphofruct	PFK
scaffold496.12	91.1796	112.077	89.3115	138.25	192.008	155.249	79.5311	81.8829	96.3342	63.1846	82.2266	67.8706	3478.37	3936.39	-0.178477	0.556501	2778.22	6226.74	-1.16424	6.09375e-07	134786	137879	+	2235	- && Q7SIC9.1 RecName: Full=Transketolase, chloroplastic; Short=TK && PF02779:Transketolase, pyrimidine binding domain|PF00456:Transketolase, thiamine diphosphate binding domain|PF02780:Transketolase, C-terminal domain	-
scaffold2.413	463.711	322.874	343.847	111.228	121.549	142.977	238.85	258.618	256.915	334.765	258.284	406.263	3443.21	5148.03	-0.580114	0.00613421	4410.5	1630.09	1.43594	9.91498e-09	3568912	3570791	-	756	- && Q9M3V8.1 RecName: Full=40S ribosomal protein S6 && PF01092:Ribosomal protein S6e	-
scaffold76.39	421.92	452.369	450.676	184.083	232.302	305.267	399.905	378.952	314.37	142.688	209.012	158.341	4374.63	5290.95	-0.274338	0.241317	1970.42	2744.34	-0.477853	0.133123	483318	483980	+	663	- && - && PF04398:Protein of unknown function, DUF538	-
scaffold80.147	147.179	98.2331	118.402	56.1261	55.784	45.6538	80.1777	84.5068	87.7195	112.419	97.75	192.624	3053.87	4392.97	-0.524484	0.0196626	4716.64	1813.16	1.37924	5.51311e-06	1218832	1222546	-	2004	- && O82204.1 RecName: Full=60S ribosomal protein L28-1 && PF01778:Ribosomal L28e protein family	-
scaffold4.434	546.656	746.602	338.171	930.164	1103.45	1039.93	352.907	377.958	484.497	611.714	693.237	464.152	2906.42	3884.69	-0.418414	0.279197	4080.32	6985.17	-0.775578	0.00151509	5054684	5055845	-	396	- && P06183.1 RecName: Full=Photosystem II 10 kDa polypeptide, chloroplastic; AltName: Full=Light-inducible tissue-specific ST-LS1 protein; Flags: Precursor && PF04725:Photosystem II 10 kDa polypeptide PsbR	-
scaffold120.313	149.554	182.8	167.909	176.76	155.703	167.522	126.197	118.138	119.803	72.4556	86.9455	56.0565	3270.88	4482.65	-0.454778	0.0126546	1867.12	4271.67	-1.1939	5.11284e-07	2364242	2367705	+	1488	- && P25776.2 RecName: Full=Oryzain alpha chain; Flags: Precursor && PF00112:Papain family cysteine protease|PF00396:Granulin|PF08246:Cathepsin propeptide inhibitor domain (I29)	Peptidase-C1
scaffold6.420	366.125	280.13	333.105	162.224	161.345	139.022	252.976	245.726	268.39	322.277	299.079	464.851	3487.28	4443.39	-0.349612	0.119051	4775.71	2000.07	1.25565	7.25557e-07	4645908	4647864	-	753	- && Q0ITS8.1 RecName: Full=60S ribosomal protein L10-1; AltName: Full=Protein QM; AltName: Full=Putative tumor suppressor SC34 >A2ZCQ7.2 RecName: Full=60S ribosomal protein L10-1; AltName: Full=Protein QM; AltName: Full=Putative tumor suppressor SC34 &&	-
scaffold225.223	163.329	140.79	179.989	121.134	124.815	133.552	156.445	157.262	162.46	169.341	173.132	165.436	3579.01	3632.17	-0.0214658	0.960372	3686.64	2711.91	0.442999	0.0374732	1628810	1630608	+	1245	- && Q6Z2Z4.1 RecName: Full=Eukaryotic initiation factor 4A-3; Short=eIF-4A-3; AltName: Full=ATP-dependent RNA helicase eIF4A-3; AltName: Full=DEAD-box ATP-dependent RNA helicase 23; AltName: Full=eIF4A-2 && PF00271:Helicase conserved C-terminal domain|PF	DEAD
scaffold62.165	226.572	255.926	165.827	40.5386	43.6764	54.3601	183.815	184.564	146.063	274.965	300.51	53.4253	2915.59	3663.32	-0.329017	0.269362	3430.99	746.644	2.20013	0.00852871	3085145	3086083	+	939	- && Q7GCM7.1 RecName: Full=Xylanase inhibitor protein 1; AltName: Full=Class III chitinase homolog a; AltName: Full=RIXI protein; Flags: Precursor && PF00704:Glycosyl hydrolases family 18	-
scaffold43.572	672.772	624.971	511.824	394.942	446.299	368.893	382.543	497.627	446.144	780.618	580.051	946.072	3243.25	4412.34	-0.443762	0.0514134	5454.47	2813.49	0.95505	0.000281917	4782472	4783147	+	405	- && Q6ZL42.1 RecName: Full=Probable histone H2A.2 >A2YMC6.1 RecName: Full=Probable histone H2A.2 && PF16211:C-terminus of histone H2A|PF00125:Core histone H2A/H2B/H3/H4	Histone
scaffold20.299	474.163	727.126	377.856	1010.19	1265.6	882.013	340.205	336.319	465.377	445.956	588.026	341.192	2875.57	3960.37	-0.461752	0.178924	3338.76	7559.15	-1.17885	1.98651e-05	2391273	2391689	-	417	- && P27787.1 RecName: Full=Ferredoxin-1, chloroplastic; AltName: Full=Ferredoxin I; Short=Fd I; Flags: Precursor && PF00111:2Fe-2S iron-sulfur cluster binding domain	Fer2
scaffold260.105	157.264	142.252	221.3	123.682	108.471	90.1575	162.07	156.049	170.586	74.7586	111.467	142.82	4301.75	4578.26	-0.0901644	0.840549	2800.44	2699.15	0.0531987	0.909002	1054537	1056720	+	1458	- && P32112.1 RecName: Full=Adenosylhomocysteinase; Short=AdoHcyase; AltName: Full=S-adenosyl-L-homocysteine hydrolase && PF05221:S-adenosyl-L-homocysteine hydrolase|PF00670:S-adenosyl-L-homocysteine hydrolase, NAD binding domain	-
scaffold17.539	237.839	148.899	209.184	80.8018	84.5593	74.3991	141.716	143.482	148.84	197.016	161.605	237.247	3199.51	4385.5	-0.454904	0.0762749	4246.77	1680.69	1.33729	8.31076e-09	5095531	5098450	+	1221	- && P35684.2 RecName: Full=60S ribosomal protein L3 && PF00297:Ribosomal protein L3	-
scaffold32.596	120.53	119.022	156.649	149.931	119.187	123.845	175.738	167.198	150.733	121.099	122.882	118.665	4299.88	3445.69	0.319237	0.206102	3050.96	3256.7	-0.0941504	0.759546	6381287	6382729	+	1443	- && Q2QS14.1 RecName: Full=UDP-glucose 6-dehydrogenase 4; Short=UDP-Glc dehydrogenase 4; Short=UDP-GlcDH 4; Short=UDPGDH 4; AltName: Full=Os-UGD4 && PF03721:UDP-glucose/GDP-mannose dehydrogenase family, NAD binding domain|PF00984:UDP-glucose/GDP-mannose	-
scaffold100.113	283.11	429.346	214.192	972.774	1326.5	1150.5	203.915	204.335	276.894	288.895	445.084	104.381	2134.95	2875.48	-0.429517	0.237191	2513.75	10214.3	-2.0226	9.87993e-07	1832149	1839759	-	516	- && P18566.2 RecName: Full=Ribulose bisphosphate carboxylase small chain A, chloroplastic; Short=RuBisCO small subunit A; Flags: Precursor && PF00101:Ribulose bisphosphate carboxylase, small chain	-
scaffold65.460	233.714	153.898	207.291	75.8465	78.2169	64.3971	138.758	161.675	158.046	189.628	151.727	260.73	3363.32	4356.15	-0.373112	0.16685	4272.12	1524.03	1.48704	1.84029e-08	3697605	3700009	+	1215	- && Q9SF40.1 RecName: Full=60S ribosomal protein L4-1; Short=L1 && PF14374:60S ribosomal protein L4 C-terminal domain|PF00573:Ribosomal protein L4/L1 family	-
scaffold26.331	224.616	234.832	227.526	154.486	154.768	207.309	213.857	206.397	196.018	331.63	257.321	223.229	3113.72	3463.02	-0.153381	0.544508	3961.5	2481.02	0.675062	0.0134181	3179981	3181815	+	837	- && Q84J55.1 RecName: Full=14-3-3-like protein GF14-A; AltName: Full=G-box factor 14-3-3 homolog A && PF00244:14-3-3 protein	-
scaffold12.329	77.2468	100.09	56.0811	113.43	165.864	132.121	48.0181	57.9559	66.0186	67.5725	67.8185	55.194	3019.31	4081.8	-0.434808	0.166261	3228.47	6862.42	-1.08785	4.58815e-06	3119377	3124098	-	2907	- && P12782.1 RecName: Full=Phosphoglycerate kinase, chloroplastic; Flags: Precursor && PF00162:Phosphoglycerate kinase	-
scaffold101.245	251.38	188.459	229.682	75.5367	81.7103	75.3451	145.093	163.34	172.179	155.057	153.185	245.529	3525.84	4901.62	-0.475282	0.0257415	3929.24	1622.21	1.27628	1.20977e-06	3143795	3145835	-	1215	- && Q9SF40.1 RecName: Full=60S ribosomal protein L4-1; Short=L1 && PF14374:60S ribosomal protein L4 C-terminal domain|PF00573:Ribosomal protein L4/L1 family	-
scaffold35.127	152.735	169.558	133.934	102.475	104.623	107.913	110.301	123.748	139.74	117.916	96.4007	89.2427	4225.25	5141.39	-0.283038	0.264873	3312.25	3385	-0.031394	0.927511	1114683	1117502	-	1872	- && Q23892.2 RecName: Full=Lysosomal beta glucosidase; Flags: Precursor && PF00933:Glycosyl hydrolase family 3 N terminal domain|PF01915:Glycosyl hydrolase family 3 C-terminal domain	Glyco-hydro-3
scaffold60.220	566.434	433.14	448.171	138.027	146.286	185.319	309.581	315.946	317.657	519.565	396.012	497.707	3091.9	4735.24	-0.614811	0.000759697	4476.89	1463.27	1.61324	2.27274e-12	1997933	1999148	+	543	- && O24413.3 RecName: Full=60S acidic ribosomal protein P3; AltName: Full=P1/P2-like; AltName: Full=P3A && PF00428:60s Acidic ribosomal protein	-
scaffold333.91	136.66	198.256	119.342	305.173	455.837	323.294	118.448	115.009	141.611	102.164	157.917	102.974	2901.06	3500.81	-0.271047	0.43706	2708.77	7970.6	-1.55695	1.05993e-08	687958	691311	-	1281	- && P49133.1 RecName: Full=Triose phosphate/phosphate translocator, chloroplastic; Short=cTPT; Flags: Precursor && PF03151:Triose-phosphate Transporter family	-
scaffold249.6	349.443	363.393	304.156	201.43	191.941	279.923	329.582	320.722	297.582	509.972	419.864	206.805	3656.22	3912.63	-0.0975888	0.758152	4226.94	2468.74	0.775816	0.0381185	71111	72600	-	639	- && - && PF06522:NADH-ubiquinone reductase complex 1 MLRQ subunit	-
scaffold1.189	469.879	420.956	391.86	167.269	176.297	274.177	362.208	334.647	292.872	221.864	267.961	275.714	3978.49	5144.6	-0.370689	0.0811442	2973.48	2360.06	0.33334	0.310727	1946791	1948855	+	666	- && Q7GD79.1 RecName: Full=GTP-binding nuclear protein Ran-2; Short=OsRan2; AltName: Full=Ras-related nuclear protein 2 >A2Y7R5.1 RecName: Full=GTP-binding nuclear protein Ran-2; Short=OsRan2; AltName: Full=Ras-related nuclear protein 2 && PF00071:Ras fa	Ras
scaffold43.567	140.205	154.009	156.123	159.28	169.843	182.563	301.569	181.514	202.029	25.7862	87.1774	34.6027	6064.91	3979.24	0.60784	0.0137455	1259.1	4308.18	-1.77441	8.49851e-06	4758054	4760600	+	1467	- && P55005.1 RecName: Full=Beta-amylase; AltName: Full=1,4-alpha-D-glucan maltohydrolase && PF01373:Glycosyl hydrolase family 14	-
scaffold363.43	546.142	410.249	433.699	154.352	175.665	169.105	290.156	316.497	328.785	406.55	341.071	562.839	3236.24	4798.08	-0.568015	0.00383252	4384.82	1641.45	1.41752	2.37986e-08	362879	364406	-	573	- && P49210.3 RecName: Full=60S ribosomal protein L9 && PF00347:Ribosomal protein L6	-
scaffold96.277	286.164	450.741	191.246	290.84	410.027	471.744	181.885	196.763	282.615	234.977	255.206	148.778	3462.65	4837.78	-0.48245	0.57014	3225.34	5831.21	-0.854319	0.00556361	2638837	2639826	-	867	- && Q07473.1 RecName: Full=Chlorophyll a-b binding protein CP29.1, chloroplastic; AltName: Full=LHCB4.1; AltName: Full=LHCII protein 4.1; Flags: Precursor && PF00504:Chlorophyll A-B binding protein	-
scaffold113.121	124.249	114.519	134.34	84.6416	84.2492	86.7902	121.099	124.581	121.582	97.9414	94.3145	103.935	4103.96	4161.17	-0.0200781	0.959885	3197.64	2716.78	0.235092	0.329182	1263783	1267830	-	1851	- && Q01859.2 RecName: Full=ATP synthase subunit beta, mitochondrial; Flags: Precursor && PF02874:ATP synthase alpha/beta family, beta-barrel domain|PF11421:ATP synthase F1 beta subunit|PF00306:ATP synthase alpha/beta chain, C terminal domain|PF00006:ATP	ATP-synt-ab
scaffold87.83	148.018	177.815	192.149	200.733	186.761	153.158	177.027	161.176	171.849	131.348	171.632	108.092	3547.09	3594.73	-0.0195565	0.965175	2757.78	3576.96	-0.375147	0.218523	827555	830088	-	1152	- && Q6K7E6.1 RecName: Full=Ethylene-responsive transcription factor 1; AltName: Full=Ethylene-responsive element-binding factor 1; Short=EREBP-1; Short=OsEREBP1 && PF00847:AP2 domain	AP2
scaffold43.500	465.137	480.221	345.579	415.444	367.017	516.483	492.556	477.525	417.684	691.969	650.1	428.189	2915.04	2703.97	0.108846	0.774988	3587.72	2594.37	0.467664	0.131848	4166291	4166931	-	348	- && P56330.1 RecName: Full=Protein translation factor SUI1 homolog; AltName: Full=Protein GOS2 && PF01253:Translation initiation factor SUI1	SUI1
scaffold122.335	244.286	202.489	216.047	144.671	192.027	124.923	196.449	265.909	241.876	175.276	166.107	232.179	3878.04	3641.42	0.0910242	0.81436	3053.23	2416.65	0.337328	0.298525	3163239	3164150	+	912	- && Q00451.1 RecName: Full=36.4 kDa proline-rich protein && PF14547:Hydrophobic seed protein	-
scaffold157.156	176.689	220.055	126.044	105.879	114.524	101.583	129.569	163.091	161.604	230.901	140.359	163.731	3571.32	4094.83	-0.197087	0.62307	4061.81	2406.61	0.755051	0.0053187	1430038	1431339	-	1302	- && Q6F4N5.1 RecName: Full=Aspartyl protease 25; AltName: Full=Protein RICE ANTHER DOWN-REGULATED BY CHILLING 1; Flags: Precursor && PF14541:Xylanase inhibitor C-terminal|PF14543:Xylanase inhibitor N-terminal	-
scaffold54.418	159.725	117.472	140.096	70.7732	76.2726	60.5043	103.281	103.835	116.55	222.235	163.814	275.353	2989.92	3846.9	-0.363625	0.124944	5908.73	1823.21	1.69635	3.94247e-11	4460499	4466284	+	1530	- && Q56Y85.2 RecName: Full=Methionine aminopeptidase 2B; Short=MAP 2B; Short=MetAP 2B; AltName: Full=Peptidase M && PF00557:Metallopeptidase family M24|PF01781:Ribosomal L38e protein family	Peptidase-M24
scaffold58.83	316.629	455.316	201.094	540.224	738.302	539.053	177.937	216.427	266.185	412.198	414.297	240.527	2585.06	3791.11	-0.552264	0.128895	4025.51	6759.59	-0.747751	0.014441	822941	823782	-	648	- && Q41048.1 RecName: Full=Oxygen-evolving enhancer protein 3-1, chloroplastic; Short=OEE3; AltName: Full=16 kDa subunit of oxygen evolving system of photosystem II; AltName: Full=OEC 16 kDa subunit; Flags: Precursor && PF05757:Oxygen evolving enhancer p	-
scaffold112.99	785.479	553.855	513.553	175.15	190.783	258.856	388.82	417.208	395.151	649.869	455.399	744.821	3067.42	4720.06	-0.621531	0.00520399	4568.85	1516.26	1.59125	5.31398e-09	1101316	1103919	-	423	- && P49690.3 RecName: Full=60S ribosomal protein L23; AltName: Full=Protein EMBRYO DEFECTIVE 2171 && PF00238:Ribosomal protein L14p/L23e	-
scaffold15.215	121.181	122.114	151.173	102.622	103.229	95.9985	140.195	132.091	134.834	95.1459	106.978	112.755	4092.02	3957.85	0.0478202	0.906013	3057.71	2885.38	0.0837178	0.780516	2142385	2146233	+	1665	- && Q01859.2 RecName: Full=ATP synthase subunit beta, mitochondrial; Flags: Precursor && PF11421:ATP synthase F1 beta subunit|PF00006:ATP synthase alpha/beta family, nucleotide-binding domain|PF02874:ATP synthase alpha/beta family, beta-barrel domain|PF0	ATP-synt-ab
scaffold64.365	658.665	511.549	570.792	185.669	191.953	195.501	368.141	377.256	404.465	591.488	430.615	805.257	3124.05	4719.89	-0.595319	0.000958029	4803.1	1480.41	1.69793	2.62758e-10	4348433	4348882	+	450	- && Q0IQF7.1 RecName: Full=40S ribosomal protein S16 >A2ZB00.1 RecName: Full=40S ribosomal protein S16 && PF00380:Ribosomal protein S9/S16	-
scaffold22.540	180.02	167.739	197.374	56.0795	54.0895	64.0093	138.215	151.903	181.302	27.5144	39.137	132.148	5158.25	5951.66	-0.206538	0.473513	2109.82	1811.53	0.219906	0.85858	6673455	6676990	-	1812	- && A6YIH8.1 RecName: Full=Premnaspirodiene oxygenase; Short=HPO; AltName: Full=Cytochrome P450 71D55 && PF00067:Cytochrome P450	p450
scaffold17.454	658.462	635.193	854.471	238.764	614.66	580.404	664.062	898.008	551.559	73.377	146.394	128.449	4745.92	4816.35	-0.0212093	0.972406	755.267	3057.12	-2.01689	1.02246e-07	4372523	4373015	-	372	- && - && PF07172:Glycine rich protein family	-
scaffold5.117	248.207	171.016	224.952	78.4879	78.9637	72.1425	152.203	154.609	155.799	182.806	166.744	237.098	3267.61	4542.06	-0.475119	0.0344579	4006.42	1542.25	1.37725	1.61514e-09	1269789	1272223	+	1170	- && P35684.2 RecName: Full=60S ribosomal protein L3 && PF00297:Ribosomal protein L3	-
scaffold425.21	326.528	494.673	191.887	480.542	695.598	696.988	203.176	221.476	280.893	411.095	456.426	227.392	2671.49	3818.27	-0.515225	0.523989	3995.45	6737.14	-0.753754	0.0241826	331200	332073	+	627	- && P23993.1 RecName: Full=Photosystem I reaction center subunit XI, chloroplastic; Short=PSI-L; AltName: Full=PSI subunit V; Flags: Precursor && PF02605:Photosystem I reaction centre subunit XI	-
scaffold13.552	439.812	455.352	437.437	150.79	209.661	148.605	221.011	289.951	305.743	119.053	119.806	225.445	4290.78	6982.32	-0.702415	0.000133666	2360.35	2541.77	-0.106843	0.823916	4832139	4834589	-	870	- && P15490.1 RecName: Full=Stem 28 kDa glycoprotein; AltName: Full=Vegetative storage protein A; Flags: Precursor && PF03767:HAD superfamily, subfamily IIIB (Acid phosphatase)	-
scaffold53.468	361.575	249.064	323.268	125.591	124.278	111.288	221.599	227.355	244.469	301.214	262.909	383.036	3240.41	4356.08	-0.426879	0.0717626	4279.31	1604.99	1.41479	1.0232e-09	4659259	4661097	-	774	- && P35685.1 RecName: Full=60S ribosomal protein L7a-1 >P0DKK7.1 RecName: Full=60S ribosomal protein L7a-2 && PF01248:Ribosomal protein L7Ae/L30e/S12e/Gadd45 family	-
scaffold233.35	509.226	780.929	396.981	863.293	1120.07	796.127	387.666	376.552	522.271	307.034	487.686	309.168	3286.25	4291.9	-0.385135	0.303089	2719.46	6748.64	-1.31117	1.56278e-06	252140	252562	-	423	- && P27789.1 RecName: Full=Ferredoxin-5, chloroplastic; AltName: Full=Ferredoxin V; Short=Fd V; Flags: Precursor && PF00111:2Fe-2S iron-sulfur cluster binding domain	Fer2
scaffold59.215	313.895	325.934	273.771	162.254	162.483	249.986	250.619	260.564	214.014	159.934	274.828	170.238	3926.47	4934.04	-0.329298	0.136023	3160.4	2957.62	0.0957424	0.833804	3098358	3101423	+	897	- && P25860.2 RecName: Full=Metallothionein-like protein 2A; Short=MT-2A; Short=MT-K; AltName: Full=MT-1G && PF01439:Metallothionein	-
scaffold81.288	42.1649	48.2779	58.6748	54.7704	47.7197	45.9182	59.5034	48.8325	51.0841	26.0626	40.4861	25.7814	3911.6	3652.67	0.0984539	0.801817	2185.87	3464.46	-0.664287	0.0180094	3912891	3928140	-	4065	- && Q8W1L6.2 RecName: Full=Peroxisomal fatty acid beta-oxidation multifunctional protein; Short=MFP; Includes: RecName: Full=Enoyl-CoA hydratase/3-2-trans-enoyl-CoA isomerase/3-hydroxybutyryl-CoA epimerase; Includes: RecName: Full=3-hydroxyacyl-CoA dehyd	3HCDH-N
scaffold215.35	175.756	131.384	115.594	47.7225	54.4892	69.5172	93.3206	96.3252	94.8975	133.353	104.107	165.152	3133.28	4643.06	-0.567169	0.0102276	4287.39	1797.07	1.2544	3.19963e-06	405596	412471	+	1824	- && Q8C6G8.3 RecName: Full=WD repeat-containing protein 26 && PF05162:Ribosomal protein L41|PF00400:WD domain, G-beta repeat	WD40
scaffold161.251	359.855	279.781	369.622	137.891	137.432	140.901	265.93	265.534	287.586	374.49	327.819	405.997	3248.84	3996.19	-0.298852	0.231996	4248.21	1569.79	1.43624	8.54243e-13	2299654	2301275	-	657	- && P29545.3 RecName: Full=Elongation factor 1-beta; Short=EF-1-beta; AltName: Full=Elongation factor 1-beta'; Short=EF-1-beta'; AltName: Full=Elongation factor 1B-alpha 2; AltName: Full=eEF-1B alpha 2 && PF00736:EF-1 guanine nucleotide exchange domain	-
scaffold22.193	175.348	133.14	167.612	84.2481	85.9669	86.3788	133.95	149.818	145.538	162.895	141.118	182.863	3483.53	3855.92	-0.146509	0.6506	3818.18	1979.64	0.947608	1.02099e-05	3796456	3798369	+	1344	- && Q41803.1 RecName: Full=Elongation factor 1-alpha; Short=EF-1-alpha && PF00009:Elongation factor Tu GTP binding domain|PF03143:Elongation factor Tu C-terminal domain|PF03144:Elongation factor Tu domain 2	GTP-EFTU
scaffold1.364	260.313	194	256.809	99.3987	98.4001	86.0313	172.283	186.033	205.857	213.253	185.25	277.744	3423.52	4307.11	-0.331332	0.196177	3967.53	1637.85	1.27641	1.19299e-07	3395988	3397990	+	1005	- && P49027.1 RecName: Full=Guanine nucleotide-binding protein subunit beta-like protein A; Short=GPB-LR; AltName: Full=RWD; AltName: Full=Receptor for activated C kinase 1A && PF00400:WD domain, G-beta repeat	WD40
scaffold9.917	88.4541	84.8237	75.3976	50.4426	69.7409	54.0925	129.655	89.2946	88.4517	49.226	55.7319	51.4798	4952.95	3998.11	0.308992	0.288726	2435.06	2670.31	-0.13299	0.675743	7481145	7488157	+	2670	- && Q653V7.1 RecName: Full=Probable alpha-glucosidase Os06g0675700; AltName: Full=Maltase; Flags: Precursor && PF13802:Galactose mutarotase-like|PF16863:N-terminal barrel of NtMGAM and CtMGAM, maltase-glucoamylase|PF01055:Glycosyl hydrolases family 31	Glyco-hydro-31
scaffold84.294	102.502	106.131	108.85	81.7281	94.4794	91.2453	84.2485	93.4206	103.726	69.0089	72.0587	90.5391	3593.63	4044.6	-0.170649	0.533541	2858.43	3246.45	-0.183639	0.534394	2977715	2982355	+	2115	- && Q02028.1 RecName: Full=Stromal 70 kDa heat shock-related protein, chloroplastic; Flags: Precursor && PF00012:Hsp70 protein	HSP70
scaffold81.43	154.359	159.58	168.357	113.403	115.334	98.7081	124.991	125.216	137.058	87.3187	105.859	123.499	3724.63	4628.09	-0.313478	0.112133	2943.32	2994.96	-0.0250503	0.948612	420266	423111	+	1593	- && Q39817.1 RecName: Full=Calnexin homolog; Flags: Precursor && PF00262:Calreticulin family	-
scaffold185.74	1034	1118.87	748.715	623.056	675.777	1129.95	815.815	819.16	703.031	760.922	1053.76	768.656	3429.32	4243.17	-0.306923	0.278943	3657.37	3385.06	0.11166	0.799571	619271	620559	+	243	- && P30564.1 RecName: Full=Metallothionein-like protein type 2 && -	-
scaffold151.145	162.225	144.091	157.213	169.498	169.601	148.293	152.493	171.52	175.936	192.511	171.332	147.269	3423.08	3166.59	0.112382	0.715697	3377.8	3173.44	0.0900163	0.778129	1196397	1198067	-	1134	- && P53492.1 RecName: Full=Actin-7; AltName: Full=Actin-2 && PF00022:Actin	Actin
scaffold2.798	286.674	427.403	168.663	297.352	398.011	398.089	156.688	184.458	258.175	268.257	243.803	161.01	3138.45	4600.66	-0.551759	0.522218	3398.45	5439.06	-0.678487	0.019719	6739376	6740373	+	867	- && Q07473.1 RecName: Full=Chlorophyll a-b binding protein CP29.1, chloroplastic; AltName: Full=LHCB4.1; AltName: Full=LHCII protein 4.1; Flags: Precursor && PF00504:Chlorophyll A-B binding protein	-
scaffold93.29	198.907	142.793	184.285	83.5203	86.9057	74.2092	130.335	142.163	149.268	197.546	159.813	211.048	3193.35	3974.85	-0.315848	0.225025	4159.07	1761.3	1.23959	1.7801e-08	1348373	1351510	+	1254	- && Q6YW46.2 RecName: Full=Elongation factor 1-gamma 2; Short=EF-1-gamma 2; AltName: Full=eEF-1B gamma 2 && PF00647:Elongation factor 1 gamma, conserved domain|PF14497:Glutathione S-transferase, C-terminal domain|PF02798:Glutathione S-transferase, N-term	GST-N
scaffold163.83	444.882	422.812	407.711	344.602	345.295	303.264	415.846	409.106	344.262	490.894	439.897	367.877	3154.58	3433.53	-0.122051	0.688674	3382.81	2548.96	0.4083	0.103544	651408	652890	+	447	- && Q94F47.1 RecName: Full=Ubiquitin-conjugating enzyme E2 28; AltName: Full=E2 ubiquitin-conjugating enzyme 28; AltName: Full=Ubiquitin carrier protein 28 && PF00179:Ubiquitin-conjugating enzyme	UQ-con
scaffold4.721	594.617	432.49	545.315	158.423	146.172	192.603	396.839	365.989	394.318	490.572	451.172	614.896	3269.26	4434.49	-0.439882	0.0446608	4251.77	1335.49	1.67064	6.33901e-13	8556043	8556510	-	468	- && Q9ARZ9.1 RecName: Full=Ubiquitin-40S ribosomal protein S27a-1; Contains: RecName: Full=Ubiquitin; Contains: RecName: Full=40S ribosomal protein S27a-1; Flags: Precursor && PF01599:Ribosomal protein S27a|PF00240:Ubiquitin family	ubiquitin
scaffold39.272	269.927	196.897	202.343	66.7463	66.3969	79.0136	129.809	155.842	132.487	246.586	194.188	268.593	2802	4474.07	-0.674815	0.000852665	4595.01	1351.58	1.76536	2.76537e-15	2349885	2353420	+	1110	- && P50888.1 RecName: Full=60S ribosomal protein L24 && PF01246:Ribosomal protein L24e	-
scaffold286.89	343.645	479.897	195.338	455.503	695.334	592.121	189.084	203.729	265.795	416.263	465.358	256.185	2493.81	3840.61	-0.62285	0.0854432	4152.96	6269.57	-0.594196	0.0683736	1106869	1107724	+	627	- && P23993.1 RecName: Full=Photosystem I reaction center subunit XI, chloroplastic; Short=PSI-L; AltName: Full=PSI subunit V; Flags: Precursor && PF02605:Photosystem I reaction centre subunit XI	-
scaffold184.11	120.664	129.692	145.209	105.811	95.0901	102.925	133.059	114.181	107.203	51.8636	78.1487	62.7229	3812.22	4246.78	-0.155926	0.608221	2001.67	3108.48	-0.634862	0.0127672	88035	91482	-	1782	- && Q6K669.1 RecName: Full=Leucine aminopeptidase 2, chloroplastic; AltName: Full=Leucyl aminopeptidase 2; Short=LAP 2; AltName: Full=Proline aminopeptidase 2; AltName: Full=Prolyl aminopeptidase 2; Flags: Precursor && PF00883:Cytosol aminopeptidase fami	-
scaffold180.11	140.871	123.574	161.547	98.6384	91.5197	72.5469	130.589	121.381	109.299	96.9558	93.1527	146.735	3401.71	4005.01	-0.235699	0.392245	3068.44	2353.74	0.382536	0.242939	476563	479876	+	1560	- && Q53LQ0.1 RecName: Full=Protein disulfide isomerase-like 1-1; Short=OsPDIL1-1; AltName: Full=Endosperm storage protein 2; Short=Protein ESP2; Flags: Precursor && PF00085:Thioredoxin|PF13848:Thioredoxin-like domain	-
scaffold82.189	68.6641	80.4215	52.2726	123.337	164.763	137.587	104.453	101.357	96.819	209.196	162.954	82.3183	2647.07	1755.71	0.592861	0.00679008	3832.62	3539.67	0.114703	0.819637	3878818	3883680	+	1449	- && P34106.1 RecName: Full=Alanine aminotransferase 2; Short=ALAAT-2; AltName: Full=Glutamate pyruvate transaminase 2; Short=GPT; AltName: Full=Glutamic--alanine transaminase 2; AltName: Full=Glutamic--pyruvic transaminase 2 && PF00155:Aminotransferase c	Aminotran-1-2
scaffold284.64	796.182	587.105	679.921	273.758	258.087	238.282	471.802	496.521	523.109	873.817	648.685	916.293	2944.52	4064.82	-0.465114	0.0271466	4653.92	1446.02	1.68631	9.02876e-14	577869	579241	-	327	- && Q9T029.1 RecName: Full=40S ribosomal protein S25-4 && PF03297:S25 ribosomal protein	-
scaffold2.73	482.515	654.104	228.136	484.067	391.62	644.224	395.709	369.481	372.847	188.01	424.639	134.005	4080.71	4872.54	-0.255797	0.810868	2578.28	5181.35	-1.00682	0.0189549	805725	806460	-	594	- && - && PF14200:Ricin-type beta-trefoil lectin domain-like	-
scaffold75.135	595.846	420.359	485.679	137.732	143.481	180.129	301.274	349.217	323.317	571.397	401.069	610.144	2857.31	4397.64	-0.621885	0.00219646	4489.35	1286.61	1.80287	3.87051e-13	1402385	1403608	+	486	- && P50888.1 RecName: Full=60S ribosomal protein L24 && PF01246:Ribosomal protein L24e	-
scaffold174.61	8.95998	6.21639	14.8495	60.6491	68.2827	64.6567	25.387	41.1922	20.6152	75.6823	49.5549	14.2227	1212.6	417.474	1.53794	0.0255452	1868.41	2560.04	-0.454374	0.648921	578914	582164	+	2304	- && Q06572.2 RecName: Full=Pyrophosphate-energized vacuolar membrane proton pump; AltName: Full=Pyrophosphate-energized inorganic pyrophosphatase; Short=H(+)-PPase && PF03030:Inorganic H+ pyrophosphatase	-
scaffold26.284	695.402	560.474	530.638	226.306	239.23	267.298	378.401	472.743	417.998	534.677	486.661	756.498	3517.07	4938.46	-0.489401	0.0226166	4764.6	1930.47	1.30338	1.81592e-07	2768071	2768529	-	459	- && P54348.3 RecName: Full=Histone H2B.5; Short=H2B && PF00125:Core histone H2A/H2B/H3/H4	Histone
scaffold22.179	311.63	323.513	279.937	223.7	189.822	191.012	305.026	285.662	309.833	245.308	344.764	295.447	4093.68	4148.93	-0.0192891	0.961411	3886.83	2614.16	0.572308	0.0227848	3631518	3634234	+	753	- && Q10N21.1 RecName: Full=L-ascorbate peroxidase 1, cytosolic; Short=APXa; AltName: Full=OsAPx01 && PF00141:Peroxidase	-
scaffold118.137	217.922	230.358	187.1	177.31	162.386	197.659	188.29	165.724	172.05	165.256	175.488	160.048	3401	4096.81	-0.268458	0.250195	3126.59	3303.5	-0.0793963	0.793759	1129532	1132577	-	1071	- && P14656.1 RecName: Full=Glutamine synthetase cytosolic isozyme 1-1; AltName: Full=Glutamate--ammonia ligase GLN1;1; Short=OsGLN1;1; AltName: Full=Glutamine synthetase shoot isozyme; AltName: Full=OsGS1;1 && PF03951:Glutamine synthetase, beta-Grasp dom	-
scaffold162.94	40.7683	37.5638	38.6077	147.05	136.134	132.895	62.9866	76.3309	78.3749	193.56	114.072	36.3251	2768.29	1483.43	0.900189	2.77407e-08	4212.85	5031.35	-0.25616	0.813382	1287773	1290610	+	2106	- && P14717.2 RecName: Full=Phenylalanine ammonia-lyase && PF00221:Aromatic amino acid lyase	-
scaffold19.356	385.957	280.007	307.032	115.652	124.149	95.1833	186.517	192.367	220.494	342.8	274.022	440.267	2898.84	4695.1	-0.695655	0.000345106	4943.74	1540.64	1.68206	3.36578e-11	3160491	3161291	+	801	- && P0CG86.1 RecName: Full=Ubiquitin-40S ribosomal protein S27a; Contains: RecName: Full=Ubiquitin; Contains: RecName: Full=40S ribosomal protein S27a; Flags: Precursor && PF00240:Ubiquitin family|PF01599:Ribosomal protein S27a	ubiquitin
scaffold45.287	702.799	508.588	553.962	156.017	172.671	220.61	385.157	408.589	395.315	542.669	419.059	632.936	3144.18	4658	-0.566872	0.00447114	4077.09	1380.4	1.5624	7.43414e-10	3412612	3414086	-	438	- && P40978.1 RecName: Full=40S ribosomal protein S19 && PF01090:Ribosomal protein S19e	-
scaffold1.1426	164.214	181.555	124.652	196.669	162.162	156.943	141.52	113.75	116.324	172.31	148.6	87.1152	3081.68	3889.93	-0.335901	0.220745	3263.96	4070.18	-0.318487	0.382941	15397091	15398464	+	1374	- && P0CH04.1 RecName: Full=Polyubiquitin; Contains: RecName: Full=Ubiquitin; Flags: Precursor >P0CH05.1 RecName: Full=Polyubiquitin; Contains: RecName: Full=Ubiquitin; Flags: Precursor && PF00240:Ubiquitin family	ubiquitin
scaffold260.115	593.375	419.813	497.179	177.213	171.899	179.885	332.031	367.251	355.33	523.162	380.336	783.164	2903.38	4149.7	-0.515144	0.0151435	4493.84	1384.78	1.69825	4.19653e-09	1149853	1151404	-	456	- && Q05761.1 RecName: Full=40S ribosomal protein S13 && PF08069:Ribosomal S13/S15 N-terminal domain|PF00312:Ribosomal protein S15	-
novel.701	172.657	170.956	285.377	90.9642	90.2026	89.1573	219.733	276.817	218.661	13.2771	21.4539	37.9146	6221.77	5465.8	0.186751	0.668057	611.812	2236.28	-1.86984	9.47592e-08	786214	787780	-	1441	PF03181:BURP domain	-
scaffold9.284	57.0329	55.9268	66.7012	49.0338	47.2187	37.5702	61.5656	55.5735	58.2012	45.5168	49.7961	63.1283	3572.31	3653.6	-0.0327474	0.935163	3120.59	2593.77	0.266783	0.382361	2565268	2573468	-	3375	- && Q42290.2 RecName: Full=Probable mitochondrial-processing peptidase subunit beta, mitochondrial; AltName: Full=Beta-MPP; Flags: Precursor && PF00675:Insulinase (Peptidase family M16)|PF06886:Targeting protein for Xklp2 (TPX2)|PF05193:Peptidase M16 ina	-
scaffold32.545	158.452	166.536	142.034	96.4551	98.1552	91.3065	103.111	103.724	114.227	109.802	79.8004	69.3666	3622.94	5255.51	-0.536633	0.00142207	2820.49	3067.87	-0.121361	0.732221	5956338	5959108	+	1869	- && Q23892.2 RecName: Full=Lysosomal beta glucosidase; Flags: Precursor && PF00933:Glycosyl hydrolase family 3 N terminal domain|PF01915:Glycosyl hydrolase family 3 C-terminal domain	Glyco-hydro-3
scaffold16.197	142.89	125.599	269.719	83.0724	68.7787	75.9485	209.538	252.66	200.725	27.4535	33.3903	57.8277	6122.88	4968.63	0.301176	0.508677	1060.83	2001.36	-0.915789	0.00587476	2740556	2742741	-	1530	- && A3C053.2 RecName: Full=Beta-glucosidase 29; Short=Os9bglu29; Flags: Precursor && PF00232:Glycosyl hydrolase family 1	Glyco-hydro-1
scaffold144.321	25.3729	26.0506	39.6808	47.9309	41.8503	34.0572	37.6285	36.3789	37.2171	19.4864	21.1745	30.0512	3446.56	2819.44	0.289288	0.371366	2118.97	3651.22	-0.785011	0.00576803	2785960	2795444	-	5133	- && Q2RBN7.1 RecName: Full=Clathrin heavy chain 1 && PF01394:Clathrin propeller repeat|PF13838:Clathrin-H-link|PF00637:Region in Clathrin and VPS|PF09268:Clathrin, heavy-chain linker	-
scaffold344.3	134.679	126.214	158.578	187.203	146.113	140.633	186.919	183.346	181.415	151.514	148.527	179.092	3946.49	2995.46	0.397507	0.0506113	3312.52	3226.08	0.0381329	0.918035	112334	113518	+	1185	- && A6XMY9.1 RecName: Full=S-adenosylmethionine synthase 1; Short=AdoMet synthase 1; AltName: Full=Methionine adenosyltransferase 1; Short=MAT 1 && PF02773:S-adenosylmethionine synthetase, C-terminal domain|PF02772:S-adenosylmethionine synthetase, centra	-
scaffold30.127	879.049	766.917	632.948	440.304	423.451	630.023	829.154	792.666	711.11	1294.56	1163.67	582.936	3717.57	3622.28	0.0377634	0.932537	4672.65	2262.76	1.04614	0.00236456	1378748	1379885	+	264	- && - && -	-
scaffold183.66	264.836	237.665	240.759	240.291	244.995	218.909	181.338	200.723	190.94	255.69	248.774	286.421	2926.61	3787.42	-0.371807	0.0492645	3903.01	3420.37	0.190428	0.468743	733267	738006	-	846	- && P59169.2 RecName: Full=Histone H3.3; AltName: Full=Histone H3.2 >Q71V89.3 RecName: Full=Histone H3.3 >P69245.2 RecName: Full=Histone H3.3 >P69244.2 RecName: Full=Histone H3.3; AltName: Full=Histone H3.2; AltName: Full=Minor histone H3 >Q71H73.3 RecNa	Histone
scaffold39.200	157.674	192.218	101.838	214.39	303.773	248.253	87.456	95.2461	122.28	126.325	136.267	89.8449	2657.7	3920.89	-0.560866	0.0661867	2961.89	6345.94	-1.09928	2.0662e-05	1672908	1675351	+	1443	- && P12782.1 RecName: Full=Phosphoglycerate kinase, chloroplastic; Flags: Precursor && PF00162:Phosphoglycerate kinase	-
scaffold26.38	319.863	220.023	249.074	107.395	111.426	92.5689	191.539	210.881	208.658	419.623	285.147	345.339	2933.04	3778.76	-0.365349	0.151081	4869.16	1421.37	1.77636	1.22835e-14	690121	692706	-	795	- && P49211.2 RecName: Full=60S ribosomal protein L32-1 && PF01655:Ribosomal protein L32	-
scaffold99.62	149.556	161.42	154.932	106.69	106.352	99.9271	119.572	118.506	132.104	79.9756	100.601	115.359	3573.77	4486.71	-0.328321	0.0896787	2760.83	2873.1	-0.0574611	0.872471	846251	849080	-	1599	- && Q39817.1 RecName: Full=Calnexin homolog; Flags: Precursor && PF00262:Calreticulin family	-
scaffold14.288	717.251	834.992	349.712	977.11	818.365	1254.57	492.438	467.548	446.775	335.866	634.671	188.92	3031.55	4082.71	-0.429225	0.27754	2406.11	6249.25	-1.37688	0.00061748	2775439	2777438	-	357	- && - && -	-
scaffold44.82	120.322	129.552	128.741	95.2535	134.094	118.537	100.83	124.307	160.313	64.7158	96.421	121.929	4057.72	3974.73	0.0297149	0.954136	2879.9	3479.06	-0.272631	0.467168	695644	699267	-	1743	- && Q9LJE4.1 RecName: Full=Chaperonin 60 subunit beta 2, chloroplastic; Short=CPN-60 beta 2; Flags: Precursor && PF00118:TCP-1/cpn60 chaperonin family	-
scaffold304.104	430.725	291.438	348.971	91.5637	94.5457	110.848	243.777	272.617	249.754	400.832	296.718	428.254	3052.71	4259.55	-0.480447	0.0374286	4336.42	1124.8	1.94677	3.35676e-17	922879	924804	-	660	- && Q9C9C5.1 RecName: Full=60S ribosomal protein L6-3 && PF01159:Ribosomal protein L6e	-
scaffold33.271	29.0026	76.9825	10.4323	144.663	279.169	199.58	31.3295	22.6838	23.7006	41.2693	82.0851	17.6148	1369.07	2038.97	-0.574598	0.748448	2390.47	10437.5	-2.12638	0.00507298	3386714	3393110	+	2919	- && P04711.2 RecName: Full=Phosphoenolpyruvate carboxylase 1; Short=PEPC 1; Short=PEPCase 1 && PF00311:Phosphoenolpyruvate carboxylase	-
scaffold66.304	657.485	619.711	332.056	509.968	461.606	543.36	594.538	461.066	466.85	910.652	930.881	615.983	3390.64	3572.34	-0.0750702	0.902181	5281.3	3209.05	0.718753	0.00530537	3620356	3623644	-	369	- && Q0D840.1 RecName: Full=Thioredoxin H1; Short=OsTrxh1; AltName: Full=Phloem sap 13 kDa protein 1 >A2YIW7.1 RecName: Full=Thioredoxin H-type; Short=Trx-H; AltName: Full=Phloem sap 13 kDa protein 1 && PF00085:Thioredoxin	-
scaffold66.246	200.46	155.453	208.902	69.0318	68.8254	61.9939	142.773	152.63	154.422	152.851	145.848	219.245	3299.68	4135.96	-0.325992	0.181971	3674.11	1394.15	1.398	1.09575e-08	3117572	3119592	+	1215	- && Q9SF40.1 RecName: Full=60S ribosomal protein L4-1; Short=L1 && PF00573:Ribosomal protein L4/L1 family|PF14374:60S ribosomal protein L4 C-terminal domain	-
scaffold19.109	129.482	152.236	183.894	60.7562	63.4399	63.1619	145.298	121.033	110.945	98.8975	103.862	76.6151	3169.56	3905.53	-0.301499	0.299259	2265.56	1497.05	0.597782	0.0118779	850338	853222	+	1392	- && P25777.2 RecName: Full=Oryzain beta chain; Flags: Precursor && PF00396:Granulin|PF08246:Cathepsin propeptide inhibitor domain (I29)|PF00112:Papain family cysteine protease	Peptidase-C1
scaffold422.3	299.74	494.179	298.206	647.198	1121.88	659.343	255.235	298.5	418.4	332.894	482.156	342.585	2818.4	3153.64	-0.162146	0.749263	3237.18	6688.37	-1.04685	0.000611101	15931	16410	+	480	- && P08248.1 RecName: Full=Plastocyanin, chloroplastic; Flags: Precursor && PF00127:Copper binding proteins, plastocyanin/azurin family	-
scaffold5.563	705.538	521.111	551.962	128.153	156.688	199.623	370.801	403.235	376.593	579.521	436.672	529.691	3042.52	4692.73	-0.624962	0.00106584	3949.54	1217.24	1.69801	6.2751e-12	7075600	7077075	-	438	- && P40978.1 RecName: Full=40S ribosomal protein S19 && PF01090:Ribosomal protein S19e	-
scaffold162.106	630.061	401.348	610.041	219.574	210.015	177.17	405.833	369.786	405.104	584.579	530.667	837.504	2886.83	4007.48	-0.473353	0.069521	4617.91	1411.15	1.71035	1.30056e-11	1458419	1459638	+	405	- && Q9SIM4.1 RecName: Full=60S ribosomal protein L14-1 && PF01929:Ribosomal protein L14	-
scaffold22.121	610.528	444.533	455.789	147.854	183.631	216.627	323.222	408.473	365.541	608.401	473.584	617.15	3179.87	4368.22	-0.4578	0.0558742	4758.54	1509.33	1.65657	3.75319e-12	3162065	3162655	-	480	- && P40280.1 RecName: Full=Histone H2A && PF00125:Core histone H2A/H2B/H3/H4|PF16211:C-terminus of histone H2A	Histone
scaffold36.454	152.207	134.238	157.447	131.305	124.296	127.811	170.084	164.837	171.29	168.028	147.273	173.008	3621.36	3169.33	0.192191	0.444643	3375.37	2608.44	0.371809	0.109362	4260962	4262146	+	1185	- && A6XMY9.1 RecName: Full=S-adenosylmethionine synthase 1; Short=AdoMet synthase 1; AltName: Full=Methionine adenosyltransferase 1; Short=MAT 1 && PF02773:S-adenosylmethionine synthetase, C-terminal domain|PF02772:S-adenosylmethionine synthetase, centra	-
scaffold1.788	200.52	152.952	204.08	148.038	133.757	119.305	164.36	171.624	170.39	128.055	129.058	216.12	3347.49	3679.47	-0.136503	0.683709	3026.68	2522.27	0.262998	0.470007	7874397	7876438	+	1095	- && P80607.2 RecName: Full=Alpha-1,4-glucan-protein synthase [UDP-forming]; AltName: Full=Amylogenin; AltName: Full=Golgi-associated protein se-wap41; AltName: Full=Reversibly glycosylated polypeptide; Short=RGP; AltName: Full=UDP-glucose:protein transgl	-
scaffold416.17	199.997	262.878	132.083	272.213	327.656	258.345	108.94	118.917	153.219	146.722	163.284	205.95	2630.43	4089.92	-0.636658	0.0360609	3441.54	5630.76	-0.710261	0.00489724	492548	494440	+	1143	- && P18566.2 RecName: Full=Ribulose bisphosphate carboxylase small chain A, chloroplastic; Short=RuBisCO small subunit A; Flags: Precursor && PF00101:Ribulose bisphosphate carboxylase, small chain	-
scaffold101.215	180.975	170.339	143.149	230.363	237.739	229.322	138.789	162.293	144.438	552.093	245.794	279.797	2097.96	2322.15	-0.145919	0.645336	4900.04	3122.81	0.649885	0.0728728	2739783	2740654	-	780	- && P23444.2 RecName: Full=Histone H1 && PF00538:linker histone H1 and H5 family	-
scaffold154.175	781.51	565.484	640.055	256.001	238.027	193.469	455.224	455.882	481.032	909.265	675.772	910.827	2748.35	3914.59	-0.510231	0.0133932	4762.12	1291.13	1.88294	6.44639e-16	2502959	2504285	+	327	- && Q9T029.1 RecName: Full=40S ribosomal protein S25-4 && PF03297:S25 ribosomal protein	-
scaffold190.126	8.20947	8.00475	9.69321	46.5405	48.6724	51.9862	24.8136	41.4974	19.2285	63.8059	45.3044	11.0534	1191.1	360.147	1.72566	1.85028e-11	1611.62	1949.1	-0.274316	0.808524	2074068	2077353	-	2307	- && Q06572.2 RecName: Full=Pyrophosphate-energized vacuolar membrane proton pump; AltName: Full=Pyrophosphate-energized inorganic pyrophosphatase; Short=H(+)-PPase && PF03030:Inorganic H+ pyrophosphatase	-
scaffold2.1259	435.66	340.151	386.289	97.6007	94.2733	130.472	242.802	268.573	244.446	348.188	280.317	339.32	3038.89	4662.87	-0.617523	0.000517265	3760	1231.94	1.60973	3.48385e-12	10539043	10541185	-	666	- && Q08069.2 RecName: Full=40S ribosomal protein S8 && PF01201:Ribosomal protein S8e	-
scaffold40.65	408.17	374.834	353.486	166.785	170.751	195.18	288.302	273.959	253.702	228.227	250.972	350.144	3280.26	4558.33	-0.474551	0.00690681	3224.39	2036.25	0.663108	0.0141854	593371	595439	+	666	- && Q7GD79.1 RecName: Full=GTP-binding nuclear protein Ran-2; Short=OsRan2; AltName: Full=Ras-related nuclear protein 2 >A2Y7R5.1 RecName: Full=GTP-binding nuclear protein Ran-2; Short=OsRan2; AltName: Full=Ras-related nuclear protein 2 && PF00071:Ras fa	Ras
scaffold43.106	184.182	150.239	129.183	133.943	126.872	135.395	106.611	141.084	112.827	233.256	165.22	209.429	2742.48	3517.28	-0.35851	0.192798	4468.22	2865.97	0.640612	0.00792301	848639	852821	+	1260	- && P40619.1 RecName: Full=HMG1/2-like protein && PF00505:HMG (high mobility group) box	HMG-box
scaffold471.36	409.123	529.393	581.67	553.781	727.022	561.6	701.105	776.584	679.255	327.354	376.518	260.663	4687.56	3296.99	0.507481	0.0198876	2022.59	3806.68	-0.91225	0.00027392	233666	234124	+	360	- && P19656.1 RecName: Full=Non-specific lipid-transfer protein; Short=LTP; AltName: Full=Phospholipid transfer protein; Short=PLTP; AltName: Allergen=Zea m 14; Flags: Precursor && PF00234:Protease inhibitor/seed storage/LTP family	-
scaffold299.3	204.856	227.906	198.702	160.998	125.323	178.996	211.396	180.456	174.387	95.4314	135.652	93.3201	3711.62	4129.18	-0.153795	0.59389	2052.22	2901.02	-0.499274	0.0910129	111110	115824	+	1086	- && Q42972.3 RecName: Full=Malate dehydrogenase, glyoxysomal; Flags: Precursor && PF00056:lactate/malate dehydrogenase, NAD binding domain|PF02866:lactate/malate dehydrogenase, alpha/beta C-terminal domain	-
scaffold52.48	144.299	150	152.834	104.027	101.993	99.3696	121.122	112.938	124.179	81.1803	102.151	113.635	3451.72	4298.41	-0.316667	0.0993209	2764.96	2798.23	-0.0172061	0.963987	654439	657306	-	1596	- && Q39817.1 RecName: Full=Calnexin homolog; Flags: Precursor && PF00262:Calreticulin family	-
scaffold65.357	345.629	443.774	235.343	384.137	563.339	542.129	220.186	258.92	325.303	328.828	411.626	248.105	2987.71	3790.71	-0.343276	0.36459	3540.05	5255.3	-0.569952	0.0620829	2716744	2717358	-	615	- && P36213.1 RecName: Full=Photosystem I reaction center subunit II, chloroplastic; AltName: Full=Photosystem I 20 kDa subunit; Short=PSI-D; Flags: Precursor && PF02531:PsaD	-
scaffold42.65	121.086	170.057	76.2483	168.166	256.68	228.805	67.8023	76.304	91.3975	131.026	148.596	83.3187	2359.35	3664.83	-0.635187	0.05224	3505.31	6220.88	-0.827543	0.00683907	796555	800808	-	1659	- && Q69S39.1 RecName: Full=Cytochrome b6-f complex iron-sulfur subunit, chloroplastic; AltName: Full=Plastohydroquinone:plastocyanin oxidoreductase iron-sulfur protein; AltName: Full=Rieske iron-sulfur protein; Short=ISP; Short=RISP; Flags: Precursor &&	-
scaffold293.19	120.965	193.159	90.2764	264.154	407.834	367.489	89.1305	93.0317	116.3	84.9609	128.072	65.6942	2406.06	3246.19	-0.431951	0.248578	2165.79	7960.51	-1.87785	1.61548e-10	146836	150369	+	1335	- && P12859.2 RecName: Full=Glyceraldehyde-3-phosphate dehydrogenase B, chloroplastic; AltName: Full=NADP-dependent glyceraldehydephosphate dehydrogenase subunit B; Flags: Precursor && PF00044:Glyceraldehyde 3-phosphate dehydrogenase, NAD binding domain|P	-
scaffold272.102	128.352	137.295	143.412	157.463	136.321	120.796	166.764	131.888	134.365	60.9293	101.453	64.2555	3630.19	3422.57	0.084747	0.814062	1833.39	3307.37	-0.851004	0.00309811	762330	765577	+	1389	- && Q56WD9.2 RecName: Full=3-ketoacyl-CoA thiolase 2, peroxisomal; AltName: Full=Acetyl-CoA acyltransferase 2; AltName: Full=Beta-ketothiolase 2; AltName: Full=Peroxisomal 3-oxoacyl-CoA thiolase 2; AltName: Full=Peroxisome defective protein 1; Flags: Pre	Thiolase-N
scaffold12.420	152.211	139.773	117.935	78.9524	79.5198	82.1739	91.8137	98.1	105.272	107.025	86.5854	115.503	3165.3	4383.36	-0.469517	0.018138	3203.42	2453.34	0.384801	0.128072	3875472	3879754	+	1776	- && Q9SP22.1 RecName: Full=Calreticulin; Flags: Precursor && PF00262:Calreticulin family	-
scaffold114.209	213.176	267.255	184.646	173.558	163.794	181.689	242.565	203.076	233.414	118.195	161.197	87.252	4439.51	4334.71	0.0345153	0.942728	2311.47	3226.88	-0.481236	0.120228	2522742	2527005	+	1083	- && Q10717.1 RecName: Full=Cysteine proteinase 2; Flags: Precursor && PF00112:Papain family cysteine protease|PF08246:Cathepsin propeptide inhibitor domain (I29)	Peptidase-C1
scaffold25.129	187.53	128.941	164.932	80.219	85.4551	71.9238	128.347	130.869	139.569	173.691	155.165	185.154	3019.19	3637.84	-0.268932	0.345303	3760.15	1710.57	1.1363	5.27755e-08	1903583	1906707	-	1254	- && Q5Z627.1 RecName: Full=Elongation factor 1-gamma 3; Short=EF-1-gamma 3; AltName: Full=eEF-1B gamma 3 && PF14497:Glutathione S-transferase, C-terminal domain|PF02798:Glutathione S-transferase, N-terminal domain|PF00647:Elongation factor 1 gamma, conse	GST-N
scaffold289.140	191.262	206.715	196.6	131.957	131.887	144.101	193.401	171.401	154.31	131.758	139.864	121.731	3703.4	4232.49	-0.19266	0.464669	2709.95	2767.76	-0.0304309	0.923932	1140629	1141810	+	1182	- && O24575.1 RecName: Full=S-adenosylmethionine decarboxylase proenzyme; Short=AdoMetDC; Short=SAMDC; Contains: RecName: Full=S-adenosylmethionine decarboxylase alpha chain; Contains: RecName: Full=S-adenosylmethionine decarboxylase beta chain; Flags: Pr	SAM-decarbox
scaffold269.119	209.079	204.904	199.455	147.099	159.971	180.435	169.039	175.852	165.573	312.792	225.027	209.491	2579.29	3092.36	-0.261585	0.201189	3645.63	2341.63	0.638587	0.0160143	996207	998614	+	837	- && Q84J55.1 RecName: Full=14-3-3-like protein GF14-A; AltName: Full=G-box factor 14-3-3 homolog A && PF00244:14-3-3 protein	-
scaffold4.384	156.619	199.572	170.935	279.719	240.877	196.043	215.116	175.126	176.058	112.421	163.216	110.593	3660.72	3399.11	0.106876	0.765571	2409.5	4408.75	-0.871526	0.00141942	4231664	4265311	-	1071	- && Q40062.3 RecName: Full=2'-deoxymugineic-acid 2'-dioxygenase; AltName: Full=Protein iron deficiency-specific 3 && PF14226:non-haem dioxygenase in morphine synthesis N-terminal|PF03171:2OG-Fe(II) oxygenase superfamily	2OG-FeII-Oxy
scaffold43.571	620.013	440.372	417.637	247.873	334.931	277.518	265.466	387.466	360.847	889.438	525.645	666.771	2497.71	3631.76	-0.539718	0.0471129	4954.1	2014.28	1.29832	1.31266e-06	4779983	4780779	+	408	- && Q2QS71.1 RecName: Full=Probable histone H2A.7 >A2ZK29.1 RecName: Full=Probable histone H2A.7 && PF00125:Core histone H2A/H2B/H3/H4|PF16211:C-terminus of histone H2A	Histone
scaffold43.651	245.97	351.553	161.709	270.314	376.012	400.833	157.563	171.889	246.875	230.52	242.683	181.764	3017.91	3958.11	-0.391176	0.351161	3308.32	5207.99	-0.654607	0.0144925	5637443	5638436	-	867	- && Q07473.1 RecName: Full=Chlorophyll a-b binding protein CP29.1, chloroplastic; AltName: Full=LHCB4.1; AltName: Full=LHCII protein 4.1; Flags: Precursor && PF00504:Chlorophyll A-B binding protein	-
scaffold19.127	398.416	373.182	387.654	332.574	321.001	297.095	382.011	365.078	333.55	397.901	392.468	382.672	2915.74	3121.34	-0.0982571	0.747425	3057.13	2439.93	0.325334	0.15559	934996	936437	+	447	- && Q94F47.1 RecName: Full=Ubiquitin-conjugating enzyme E2 28; AltName: Full=E2 ubiquitin-conjugating enzyme 28; AltName: Full=Ubiquitin carrier protein 28 && PF00179:Ubiquitin-conjugating enzyme	UQ-con
scaffold116.90	159.488	160.29	149.77	200.054	191.966	206.285	151.993	144.51	130.484	83.69	103.671	120.11	3231.95	3545.95	-0.13364	0.631532	2249.6	4307.04	-0.936979	5.32464e-05	1761927	1765212	-	1254	- && - && -	-
scaffold171.320	782.013	924.051	374.157	500.567	742.051	787.097	279.803	348.166	415.886	648.929	601.775	474.043	2458.62	4877.84	-0.988338	0.125531	3919.2	4540.36	-0.212255	0.538707	2586993	2587483	-	390	- && Q5ZBY9.1 RecName: Full=Photosystem II reaction center W protein, chloroplastic; AltName: Full=PSII 6.1 kDa protein; Flags: Precursor && PF07123:Photosystem II reaction centre W protein (PsbW)	-
scaffold12.648	513.494	708.903	307.825	526.419	740.807	853.859	302.477	324.788	383.712	562.491	645.759	305.033	2600.6	3919.43	-0.591631	0.0806753	3751.41	5182.67	-0.466234	0.223502	7616978	7617702	-	426	- && P13194.2 RecName: Full=Photosystem I reaction center subunit IV, chloroplastic; Short=PSI-E; AltName: Full=Photosystem I 10.8 kDa polypeptide; Flags: Precursor && PF02427:Photosystem I reaction centre subunit IV / PsaE	-
scaffold179.167	105.644	129.176	111.703	130.262	150.375	121.364	89.1528	107.686	93.3817	75.4563	68.2442	63.8879	2859.46	3405.06	-0.251734	0.322589	1974.87	3766.15	-0.931362	1.39789e-05	1758577	1761688	-	1632	- && Q570B4.2 RecName: Full=3-ketoacyl-CoA synthase 10; Short=KCS-10; AltName: Full=Protein FIDDLEHEAD; AltName: Full=Very long-chain fatty acid condensing enzyme 10; Short=VLCFA condensing enzyme 10 && PF08392:FAE1/Type III polyketide synthase-like prote	-
scaffold8.216	503.446	346.029	380.843	134.608	144.6	133.907	249.244	296.967	277.082	428.79	299.076	575.94	2743.82	4091.28	-0.576128	0.00921819	4203.95	1309.03	1.6832	9.85575e-10	2134702	2137093	-	552	- && P0DKK8.1 RecName: Full=40S ribosomal protein S10-1 >P0DKK9.1 RecName: Full=40S ribosomal protein S10-2 && PF03501:Plectin/S10 domain	-
scaffold6.443	51.9337	49.7587	68.6123	78.1431	60.621	61.1438	68.2946	67.0213	68.5405	52.17	48.5077	54.7075	3566.51	2974.85	0.261311	0.34775	2626.52	3327.6	-0.341364	0.193608	4981562	4987950	+	2898	- && P29195.1 RecName: Full=Phosphoenolpyruvate carboxylase 1; Short=PEPC 1; Short=PEPCase 1; AltName: Full=CP21 && PF00311:Phosphoenolpyruvate carboxylase	-
scaffold140.132	640.384	493.671	475.755	180.673	194.771	220.119	300.296	395.637	354.534	530.631	450.131	689.142	3044.44	4653.76	-0.611917	0.00432721	4679.52	1640.55	1.51214	3.88587e-10	1580762	1581351	+	480	- && P40280.1 RecName: Full=Histone H2A && PF00125:Core histone H2A/H2B/H3/H4|PF16211:C-terminus of histone H2A	Histone
scaffold1.1636	380.995	288.78	347.976	127.989	134.328	172.751	256.359	273.722	260.612	292.25	294.768	310.233	3136.16	4028.99	-0.361351	0.105366	3437.82	1640.16	1.06763	1.36178e-06	17012879	17014825	+	657	- && P29545.3 RecName: Full=Elongation factor 1-beta; Short=EF-1-beta; AltName: Full=Elongation factor 1-beta'; Short=EF-1-beta'; AltName: Full=Elongation factor 1B-alpha 2; AltName: Full=eEF-1B alpha 2 && PF00736:EF-1 guanine nucleotide exchange domain	-
scaffold397.42	18.6523	18.0426	23.3007	78.8618	109.83	76.7284	50.8606	53.726	44.1327	221.716	125.345	49.5806	1540.44	620.455	1.31095	5.86362e-14	3959.69	2614.02	0.599093	0.247795	271990	275010	-	1716	- && Q8RY59.1 RecName: Full=Inactive poly [ADP-ribose] polymerase RCD1; AltName: Full=Protein RADICAL-INDUCED CELL DEATH 1 && PF12174:RCD1-SRO-TAF4 (RST) plant domain	-
scaffold36.916	440.931	401.562	391.416	617.304	540.17	673.953	290.489	462.509	349	244.664	307.555	288.26	3413.38	3812.38	-0.159168	0.677093	2513.89	5393.34	-1.10119	3.84529e-07	9442794	9443437	+	513	- && P18566.2 RecName: Full=Ribulose bisphosphate carboxylase small chain A, chloroplastic; Short=RuBisCO small subunit A; Flags: Precursor && PF12338:Ribulose-1,5-bisphosphate carboxylase small subunit|PF00101:Ribulose bisphosphate carboxylase, small cha	-
scaffold50.393	709.871	785.691	891.207	640.535	473.52	1049.4	455.357	429.279	476.177	190.192	317.61	114.894	3327.3	5823.88	-0.807878	4.85717e-07	1466.62	5027.01	-1.77708	6.5716e-06	3614641	3615145	-	405	- && - && PF02496:ABA/WDS induced protein	-
scaffold166.100	168.542	121.38	165.041	86.5598	85.3258	69.9831	123.954	120.927	133.102	169.435	151.597	178.694	2978.06	3578.37	-0.265073	0.349406	3804.19	1812.51	1.06959	7.62193e-07	2134020	2137188	-	1305	- && Q6YW46.2 RecName: Full=Elongation factor 1-gamma 2; Short=EF-1-gamma 2; AltName: Full=eEF-1B gamma 2 && PF14497:Glutathione S-transferase, C-terminal domain|PF02798:Glutathione S-transferase, N-terminal domain|PF00647:Elongation factor 1 gamma, conse	GST-N
scaffold43.115	110.833	114.724	119.686	141.981	139.662	108.182	122.958	126.74	121.638	135.114	113.809	120.245	3201.17	2969.71	0.108196	0.70407	3074	3196.84	-0.0565639	0.871351	939613	944842	+	1428	- && Q43772.1 RecName: Full=UTP--glucose-1-phosphate uridylyltransferase; AltName: Full=UDP-glucose pyrophosphorylase; Short=UDPGP; Short=UGPase && PF01704:UTP--glucose-1-phosphate uridylyltransferase	-
scaffold132.251	529.227	339.815	365.268	152.947	149.394	174.755	297.87	344.151	322.591	669.781	451.95	532.89	2812.88	3591.3	-0.352192	0.228193	4660.81	1322.64	1.81708	2.26949e-15	2169277	2171212	-	483	- && Q9M5M1.1 RecName: Full=40S ribosomal protein S11 && PF16205:Ribosomal-S17 N-terminal|PF00366:Ribosomal protein S17	-
scaffold22.49	105.937	141.962	104.015	70.31	56.782	76.6023	88.1009	76.1132	92.5794	47.1708	61.256	25.2852	3813.82	5210.49	-0.450245	0.0509801	1913.53	2876.67	-0.588085	0.117636	2215530	2221150	-	2460	- && Q8H1H9.1 RecName: Full=Primary amine oxidase; AltName: Full=Amine oxidase [copper-containing]; Flags: Precursor && PF02727:Copper amine oxidase, N2 domain|PF01179:Copper amine oxidase, enzyme domain|PF02728:Copper amine oxidase, N3 domain	-
scaffold44.368	63.913	54.8344	79.4623	59.2527	73.1082	55.6992	88.5896	98.0677	77.637	111.698	92.8133	71.8827	2704.1	2025.23	0.41682	0.106749	2729.38	1829.73	0.576927	0.0398265	3499471	3504265	-	1695	- && Q8W4M5.1 RecName: Full=Pyrophosphate--fructose 6-phosphate 1-phosphotransferase subunit beta 1; Short=PFP 1; AltName: Full=6-phosphofructokinase, pyrophosphate dependent 1; AltName: Full=PPi-PFK 1; AltName: Full=Pyrophosphate-dependent 6-phosphofruct	PFK
scaffold66.227	439.876	468.608	515.171	81.9278	115.404	106.489	352.36	315.618	517.521	118.811	266.48	346.132	4209.95	5043.09	-0.260758	0.452409	2511.26	1024.95	1.29293	0.000669577	2807916	2808503	-	588	- && P14896.1 RecName: Full=Low molecular mass early light-inducible protein HV60, chloroplastic; Short=ELIP; Flags: Precursor && PF00504:Chlorophyll A-B binding protein	-
scaffold118.164	437.271	291.009	371.512	89.8508	90.1349	116.02	259.732	256.215	236.761	294.571	271.393	343.793	3026.07	4413.85	-0.544519	0.0143358	3535.34	1131.3	1.64381	2.23471e-13	1392585	1394678	-	666	- && Q08069.2 RecName: Full=40S ribosomal protein S8 && PF01201:Ribosomal protein S8e	-
scaffold13.593	341.6	342.919	246.317	199.658	271.339	336.015	222.207	260.38	263.473	230.093	276.619	218.46	3364.99	4185.17	-0.314408	0.246386	3156.62	3457.58	-0.131348	0.725843	5194772	5197070	-	747	- && Q9ASS6.1 RecName: Full=Photosynthetic NDH subunit of lumenal location 5, chloroplastic; AltName: Full=Cyclophilin of 20 kDa 2; AltName: Full=Peptidyl-prolyl cis-trans isomerase CYP20-2; Short=PPIase CYP20-2; AltName: Full=Rotamase CYP20-2; AltName: F	Pro-isomerase
scaffold96.209	437.133	415.702	604.128	482.121	627.521	414.417	552.222	601.017	540.091	400.203	373.748	265.853	4048.05	3478.07	0.218683	0.500985	2398.47	3464.5	-0.530523	0.0783413	1982598	1983710	-	396	- && Q43193.1 RecName: Full=Non-specific lipid-transfer protein 1; Short=LTP 1; Flags: Precursor && PF00234:Protease inhibitor/seed storage/LTP family	-
scaffold84.400	219.514	202.891	255.44	140.153	131.865	126.345	204.318	190.239	189.754	153.628	174.857	186.204	3237.97	3749.88	-0.212	0.42157	2755.77	2099.74	0.392276	0.0995362	3952801	3955989	-	918	- && Q9C5M0.1 RecName: Full=Mitochondrial dicarboxylate/tricarboxylate transporter DTC; AltName: Full=Dicarboxylate/tricarboxylate carrier && PF00153:Mitochondrial carrier protein	Mito-carr
scaffold3.828	193.341	128.666	189.564	60.8896	62.6098	54.8733	127.604	129.014	138.387	168.393	131.221	225.178	2897.56	3746.69	-0.370894	0.174334	3723.56	1244.28	1.58134	9.85728e-10	8904968	8907493	+	1215	- && Q9SF40.1 RecName: Full=60S ribosomal protein L4-1; Short=L1 && PF00573:Ribosomal protein L4/L1 family|PF14374:60S ribosomal protein L4 C-terminal domain	-
scaffold2.1491	431.713	607.778	302.91	812.587	981.371	873.212	310.197	342.659	421.677	490.535	579.092	394.642	2569.61	3196.97	-0.314984	0.428396	3377.45	6061.82	-0.843765	0.000433154	12975378	12976529	-	396	- && P10690.1 RecName: Full=Photosystem II 10 kDa polypeptide, chloroplastic; Flags: Precursor && PF04725:Photosystem II 10 kDa polypeptide PsbR	-
scaffold121.169	641.183	479.919	598.229	194.106	196.043	233.204	406.847	397.213	427.741	485.458	489.977	632.923	2900.32	4040.58	-0.478432	0.0198891	3660.5	1395.23	1.39151	5.80809e-10	2020096	2022123	+	390	- && P0CH35.1 RecName: Full=Ubiquitin-60S ribosomal protein L40-2; Contains: RecName: Full=Ubiquitin; Contains: RecName: Full=60S ribosomal protein L40-2; AltName: Full=CEP52; Flags: Precursor >P0CH34.1 RecName: Full=Ubiquitin-60S ribosomal protein L40-1;	ubiquitin
novel.7654	79.1817	92.5671	61.4996	189.613	181.996	170.682	91.1162	98.1302	85.9962	105.392	79.8219	57.6639	2738.21	2313.18	0.243833	0.425236	2331.39	5131.31	-1.1382	2.41826e-05	1478470	1481054	+	1648	-	-
scaffold434.43	271.716	383.271	175.729	456.755	636.986	487.151	161.958	181.302	238.751	400.176	376.289	217.173	2277.69	3236.85	-0.506872	0.165997	3748.56	5878.81	-0.649182	0.0430307	401237	402496	-	648	- && Q41048.1 RecName: Full=Oxygen-evolving enhancer protein 3-1, chloroplastic; Short=OEE3; AltName: Full=16 kDa subunit of oxygen evolving system of photosystem II; AltName: Full=OEC 16 kDa subunit; Flags: Precursor && PF05757:Oxygen evolving enhancer p	-
scaffold32.165	206.177	194.789	164.883	102.751	104.079	117.671	129.156	135.866	142.355	136.264	118.008	128.617	3099.04	4292.77	-0.469908	0.012796	2813.49	2346.74	0.261643	0.296702	1883021	1887395	-	1260	- && Q9SP22.1 RecName: Full=Calreticulin; Flags: Precursor && PF00262:Calreticulin family	-
scaffold254.68	1129.68	833.725	738.372	252.11	262.722	337.778	449.311	597.471	520.387	760.227	575.29	1081.8	2952.21	5076.01	-0.781574	0.000374618	4405.56	1526.43	1.52912	1.01018e-07	679134	679445	-	312	- && P59259.2 RecName: Full=Histone H4 >Q6LAF3.3 RecName: Full=Histone H4 >Q6PMI5.3 RecName: Full=Histone H4 >Q6WZ83.3 RecName: Full=Histone H4 >Q76H85.3 RecName: Full=Histone H4 >P62788.2 RecName: Full=Histone H4 >P62787.2 RecName: Full=Histone H4 >P6288	-
scaffold284.73	331.17	226.843	274.646	123.8	126.844	118.195	224.747	248.416	244.752	429.062	329.085	399.58	2821.68	3266.14	-0.210904	0.504597	4396.33	1378.47	1.67318	7.10424e-16	627427	629873	-	651	- && B8B9K6.1 RecName: Full=60S ribosomal protein L10a >B7F845.1 RecName: Full=60S ribosomal protein L10a && PF00687:Ribosomal protein L1p/L10e family	-
scaffold77.135	83.7501	128.552	64.9197	183.193	260.703	173.031	64.4436	72.2831	90.5884	102.052	102.284	88.1184	2450.38	2975.91	-0.280182	0.51031	3042.5	6320.27	-1.05471	1.83904e-05	1249644	1252292	-	1785	- && P09315.1 RecName: Full=Glyceraldehyde-3-phosphate dehydrogenase A, chloroplastic; AltName: Full=NADP-dependent glyceraldehydephosphate dehydrogenase subunit A; Flags: Precursor && PF02800:Glyceraldehyde 3-phosphate dehydrogenase, C-terminal domain|PF	-
scaffold104.430	102.079	124.551	111.434	123.34	143.782	122.318	87.0542	112.146	92.8442	64.233	68.4751	60.9333	2872.19	3316.09	-0.207116	0.476887	1838.7	3641.46	-0.98578	1.35466e-06	3529893	3533106	+	1629	- && Q570B4.2 RecName: Full=3-ketoacyl-CoA synthase 10; Short=KCS-10; AltName: Full=Protein FIDDLEHEAD; AltName: Full=Very long-chain fatty acid condensing enzyme 10; Short=VLCFA condensing enzyme 10 && PF08392:FAE1/Type III polyketide synthase-like prote	-
scaffold50.268	149.453	113.484	151.071	58.0338	50.0873	56.355	107.428	110.276	103.243	90.8689	90.6317	141.761	3074.76	3959.76	-0.364982	0.118412	2995.72	1498.68	0.999179	0.000216822	2078563	2081585	+	1587	- && O64937.2 RecName: Full=Elongation factor 1-alpha; Short=EF-1-alpha && PF00009:Elongation factor Tu GTP binding domain|PF03144:Elongation factor Tu domain 2|PF03143:Elongation factor Tu C-terminal domain	GTP-EFTU
scaffold393.24	148.872	151.435	118.309	115.046	134.778	161.769	118.641	135.702	131.972	209.074	178.24	113.444	2819.88	3046.72	-0.111264	0.745996	3525.39	2855	0.304269	0.395658	193672	196895	+	1209	- && P12783.1 RecName: Full=Phosphoglycerate kinase, cytosolic && PF00162:Phosphoglycerate kinase	-
scaffold214.108	447.089	311.091	349.455	156.79	155.312	130.599	253.582	276.834	266.374	499.722	380.005	620.653	2583.19	3583.37	-0.471965	0.0370769	4704.22	1365.07	1.78495	9.85625e-13	1459673	1461068	+	537	- && Q943F3.1 RecName: Full=60S ribosomal protein L18a && PF01775:Ribosomal L18ae/LX protein domain	-
novel.431	61.3428	72.1676	54.7271	86.8495	86.1735	99.2271	83.5549	83.2885	75.5289	84.555	78.368	49.5638	3202.61	2480.29	0.369038	0.0943044	2708.53	3420.57	-0.336734	0.292197	3669500	3673153	+	2189	-	-
scaffold6.490	180.217	248.69	117.83	252.884	402.212	333.812	113.776	125.203	144.207	184.424	220.383	125.511	2387.87	3393	-0.506633	0.131237	3186.25	5854.62	-0.87767	0.00380974	5480774	5482488	+	1032	- && Q69S39.1 RecName: Full=Cytochrome b6-f complex iron-sulfur subunit, chloroplastic; AltName: Full=Plastohydroquinone:plastocyanin oxidoreductase iron-sulfur protein; AltName: Full=Rieske iron-sulfur protein; Short=ISP; Short=RISP; Flags: Precursor &&	-
scaffold134.91	617.018	395.246	516.156	188.178	192.111	157.374	349.123	396.451	403.609	669.089	486.438	743.861	2789.3	3702.7	-0.4086	0.126198	4456.94	1241.06	1.84445	2.24572e-14	1182626	1184252	-	402	- && P49211.2 RecName: Full=60S ribosomal protein L32-1 && PF01655:Ribosomal protein L32	-
scaffold144.69	72.4685	51.3515	67.6554	30.0073	28.6637	25.5895	48.5916	46.2506	48.5894	50.937	45.213	73.962	2815.88	3752.59	-0.414383	0.0750903	3230.51	1573.43	1.03783	0.000109735	781968	793175	-	3252	- && O64937.2 RecName: Full=Elongation factor 1-alpha; Short=EF-1-alpha && PF00009:Elongation factor Tu GTP binding domain|PF03144:Elongation factor Tu domain 2|PF03143:Elongation factor Tu C-terminal domain	GTP-EFTU
scaffold16.681	104.555	105.249	100.995	133.66	147.537	97.2391	108.153	114.891	108.957	124.422	114.049	131.343	2862.12	2672.93	0.098809	0.734475	3080.4	3103.25	-0.0106669	0.979453	6830751	6835841	+	1428	- && Q43772.1 RecName: Full=UTP--glucose-1-phosphate uridylyltransferase; AltName: Full=UDP-glucose pyrophosphorylase; Short=UDPGP; Short=UGPase && PF01704:UTP--glucose-1-phosphate uridylyltransferase	-
scaffold163.256	317.467	465.803	263.464	367.61	420.418	273.552	261.449	298.039	330.664	238.944	263.484	433.594	3370.16	3947.87	-0.228107	0.561374	3428.02	3821.98	-0.156941	0.718946	1890426	1891052	+	627	- && Q00451.1 RecName: Full=36.4 kDa proline-rich protein && PF14547:Hydrophobic seed protein	-
scaffold225.218	825.397	569.679	576.153	158.629	160.968	213.161	416.649	416.371	408.612	662.002	488.955	745.981	2720.88	4309.97	-0.66341	0.00151208	4019.4	1109.72	1.85671	1.49015e-13	1589357	1590354	+	363	- && O24413.3 RecName: Full=60S acidic ribosomal protein P3; AltName: Full=P1/P2-like; AltName: Full=P3A && PF00428:60s Acidic ribosomal protein	-
scaffold354.40	73.4138	73.0588	54.6449	103.548	87.3727	73.5606	68.8895	58.361	53.5471	94.9818	72.0052	43.7537	2739.99	3039.84	-0.149566	0.675986	3080.98	3814.76	-0.308236	0.43798	584004	591277	+	2511	- && P0CG71.1 RecName: Full=Polyubiquitin-A; Contains: RecName: Full=Ubiquitin; Contains: RecName: Full=Ubiquitin-related; Flags: Precursor && PF00240:Ubiquitin family	ubiquitin
scaffold15.863	139.747	94.3137	98.2144	33.8868	37.7086	38.843	67.4756	81.8023	78.2892	147.32	101.811	156.272	2605.12	3794.82	-0.542408	0.0244221	4486.46	1201.73	1.90041	1.56815e-15	7564857	7570529	-	1896	- && P93749.1 RecName: Full=Probable protein kinase At2g41970 && PF01020:Ribosomal L40e family|PF07714:Protein tyrosine kinase|PF00240:Ubiquitin family	Pkinase-Tyr
scaffold28.280	277.926	201.561	251.618	77.2554	75.8609	87.2236	201.929	215.623	198.987	293.573	234.904	253.499	3126.45	3700.65	-0.243173	0.381674	3830.32	1158.78	1.72479	4.01727e-17	3615638	3617409	-	840	- && Q9SCM3.1 RecName: Full=40S ribosomal protein S2-4 && PF00333:Ribosomal protein S5, N-terminal domain|PF03719:Ribosomal protein S5, C-terminal domain	-
scaffold58.144	686.094	664.288	461.808	408.801	433.229	590.599	585.553	493.91	456.274	612.457	691.645	373.402	3225.57	3795.59	-0.234532	0.484815	3398.17	2860.44	0.248542	0.51789	1351906	1352552	+	348	- && P56330.1 RecName: Full=Protein translation factor SUI1 homolog; AltName: Full=Protein GOS2 && PF01253:Translation initiation factor SUI1	SUI1
scaffold55.226	169.733	160.188	189.258	157.22	125.853	122.564	165.053	157.347	171.044	95.6146	116.376	183.419	3262.01	3425.41	-0.070785	0.839287	2528.86	2551.2	-0.0126828	0.980069	2284627	2286670	-	1095	- && P80607.2 RecName: Full=Alpha-1,4-glucan-protein synthase [UDP-forming]; AltName: Full=Amylogenin; AltName: Full=Golgi-associated protein se-wap41; AltName: Full=Reversibly glycosylated polypeptide; Short=RGP; AltName: Full=UDP-glucose:protein transgl	-
scaffold153.131	295.871	235.55	263.328	143.291	140.477	138.711	212.174	237.609	235.114	421.116	332.509	370.11	2691.95	3116.97	-0.211365	0.431037	4266.22	1578.97	1.43392	1.44656e-12	2736817	2739264	+	651	- && B8B9K6.1 RecName: Full=60S ribosomal protein L10a >B7F845.1 RecName: Full=60S ribosomal protein L10a && PF00687:Ribosomal protein L1p/L10e family	-
scaffold29.288	642.318	512.467	448.719	180.641	205.163	270.361	356.129	388.766	364.609	541.897	446.559	491.765	3034.28	4373.95	-0.52729	0.012696	3910.42	1705.27	1.19727	6.26699e-07	2396528	2396980	+	453	- && P30756.3 RecName: Full=Histone H2B.2 && PF00125:Core histone H2A/H2B/H3/H4	Histone
scaffold99.133	388.218	536.614	232.992	807.095	1134.28	574.16	204.873	224.625	296.57	472.774	505.104	401.72	1907.43	3028.24	-0.666699	0.0508922	3496.95	6282.23	-0.845157	0.00561872	1516406	1517186	+	435	- && Q949Q5.1 RecName: Full=Photosystem I subunit O; Short=PSI-O; Flags: Precursor && -	-
scaffold92.162	318.368	370.98	240.159	149.228	231.183	238.341	163.767	153.405	158.069	104.819	165.648	57.2469	3003.75	5856.13	-0.963066	2.25994e-07	1995.22	3715.65	-0.896967	0.0258189	1718451	1719605	-	1047	- && C5X2M4.1 RecName: Full=Thiamine thiazole synthase 2, chloroplastic; AltName: Full=Thiazole biosynthetic enzyme 2; Flags: Precursor && PF01946:Thi4 family	-
scaffold12.243	553.239	345.492	432.351	134.855	132.932	146.863	261.23	294.341	279.604	460.862	346.394	573.611	2450.53	3898.08	-0.669505	0.00286631	3918.45	1156.74	1.76016	1.2911e-12	2310728	2312087	-	486	- && P50888.1 RecName: Full=60S ribosomal protein L24 && PF01246:Ribosomal protein L24e	-
novel.7748	163.916	261.626	176.399	603.219	528.871	380.304	271.647	290.675	299.473	346.699	343.88	244.529	2346.61	1633.58	0.522676	0.0406559	2456.61	3918.46	-0.673603	0.0214212	3599896	3601408	+	451	-	-
scaffold111.24	72.9426	73.1926	79.5806	89.5811	94.3249	73.8102	100.908	94.1267	85.2857	63.5309	71.1676	86.9942	3309.56	2659.7	0.315243	0.136002	2530.29	2894.43	-0.193951	0.537837	185472	191329	-	1956	- && P93805.2 RecName: Full=Phosphoglucomutase, cytoplasmic 2; Short=PGM 2; AltName: Full=Glucose phosphomutase 2 && PF02880:Phosphoglucomutase/phosphomannomutase, alpha/beta/alpha domain III|PF02879:Phosphoglucomutase/phosphomannomutase, alpha/beta/alpha	PGM-PMM-III
scaffold139.116	161.259	204.465	138.582	133.067	192.46	154.558	111.21	128.506	146.176	72.7515	95.1589	121.12	3257.68	4242.69	-0.381017	0.159335	2358.38	3851.08	-0.707423	0.0172522	2068983	2070380	+	1398	- && Q43364.1 RecName: Full=Elongation factor TuB, chloroplastic; Short=EF-TuB; Flags: Precursor && PF00009:Elongation factor Tu GTP binding domain|PF03143:Elongation factor Tu C-terminal domain|PF03144:Elongation factor Tu domain 2	GTP-EFTU
scaffold118.355	221.974	256.048	141.667	278.343	404.685	301.561	124.432	137.787	175.234	240.112	248.677	191.204	2298.37	3243.23	-0.496641	0.112621	3446.85	4915.46	-0.512022	0.0614021	2964837	2967384	+	870	- && Q9LXC9.1 RecName: Full=Soluble inorganic pyrophosphatase 6, chloroplastic; AltName: Full=Inorganic pyrophosphatase 6; AltName: Full=Pyrophosphate phospho-hydrolase 6; Short=PPase 6; Flags: Precursor && PF00719:Inorganic pyrophosphatase	Pyrophosphatase
scaffold246.26	129.462	143.048	157.543	207.855	187.819	152.276	146.281	134.825	147.807	101.672	126.317	92.5947	3014.02	3015.72	-0.00118469	0.997832	2174.03	3663.3	-0.752689	0.00296736	374170	376576	+	1164	- && Q6K7E6.1 RecName: Full=Ethylene-responsive transcription factor 1; AltName: Full=Ethylene-responsive element-binding factor 1; Short=EREBP-1; Short=OsEREBP1 && PF00847:AP2 domain	AP2
scaffold55.380	461.722	324.785	442.067	160.475	193.114	165.044	310.02	341.909	344.254	566.041	494.007	524.797	2760.67	3398.69	-0.299984	0.277391	4241.99	1366.33	1.63443	3.45557e-16	3999802	4009774	+	459	- && O22644.1 RecName: Full=60S ribosomal protein L23A && PF03939:Ribosomal protein L23, N-terminal domain|PF00276:Ribosomal protein L23	-
scaffold45.305	68.1005	71.9658	64.0046	43.3159	42.355	47.9624	57.8435	60.7897	54.9132	76.4273	56.7785	85.2522	2781.49	3262.51	-0.229896	0.3107	3385.43	2036.51	0.733164	0.00406515	3579322	3592052	+	2655	- && Q94KD3.1 RecName: Full=Vacuolar protein sorting-associated protein 52 A; Short=AtVPS52; AltName: Full=ARE1-like protein POK; AltName: Full=Protein POKY POLLEN TUBE; AltName: Full=Protein T-DNA TRANSMISSION DEFECT 8 && PF04129:Vps52 / Sac2 family	-
scaffold172.46	250.044	326.102	206.992	274.594	203.969	378.609	216.577	161.025	181.086	14.8637	86.6471	10.8431	3520.52	4919.46	-0.482697	0.0681737	680.505	5135.7	-2.91577	0.00884702	1215701	1217530	+	1044	- && O65039.1 RecName: Full=Vignain; AltName: Full=Cysteine endopeptidase; Flags: Precursor && PF08246:Cathepsin propeptide inhibitor domain (I29)|PF00112:Papain family cysteine protease	Peptidase-C1
scaffold241.27	266.922	399.423	177.478	646.544	1100.11	815.721	222.12	193.608	208.671	255.962	439.444	137.162	1933.62	2602.71	-0.428485	0.251363	2483.05	7540.93	-1.60254	4.07033e-05	456894	457506	-	513	- && P18566.2 RecName: Full=Ribulose bisphosphate carboxylase small chain A, chloroplastic; Short=RuBisCO small subunit A; Flags: Precursor && PF12338:Ribulose-1,5-bisphosphate carboxylase small subunit|PF00101:Ribulose bisphosphate carboxylase, small cha	-
scaffold9.711	764.527	529.047	586.941	144.855	159.145	197.967	393.502	408.517	394.208	692.733	516.504	590.548	2621.44	4112.38	-0.649446	0.00121633	3810.13	1045.51	1.86556	4.71386e-16	5798750	5799738	+	363	- && O24413.3 RecName: Full=60S acidic ribosomal protein P3; AltName: Full=P1/P2-like; AltName: Full=P3A && PF00428:60s Acidic ribosomal protein	-
scaffold408.23	105.68	149.642	107.366	264.28	409.485	301.793	110.137	105.048	131.419	67.6909	112.849	79.4885	2574.17	2684.85	-0.060794	0.898933	1863.31	6884.95	-1.88542	5.54379e-12	173267	176382	+	1230	- && P49133.1 RecName: Full=Triose phosphate/phosphate translocator, chloroplastic; Short=cTPT; Flags: Precursor && PF03151:Triose-phosphate Transporter family	-
scaffold138.73	166.467	202.441	176.594	320.648	315.406	284.184	155.135	155.558	170.283	104.486	68.7591	68.7296	3214.63	3636.02	-0.177779	0.511306	1561.43	5849.06	-1.90551	2.32022e-15	1493365	1494562	+	1107	- && Q9T0I5.1 RecName: Full=Proline-rich protein 4; Short=AtPRP4; Flags: Precursor && PF01190:Pollen proteins Ole e I like	-
scaffold104.440	223.21	177.519	214.719	88.5207	88.5269	98.9884	158.76	163.067	174.667	203.619	178.858	227.851	2814.74	3482.19	-0.307073	0.185124	3343.87	1487.74	1.16835	4.06439e-08	3615194	3616876	-	939	- && A5BUU4.1 RecName: Full=40S ribosomal protein SA && PF00318:Ribosomal protein S2	-
scaffold40.542	578.081	494.348	442.067	188.822	215.331	229.719	285.454	380.178	350.01	506.98	424.661	596.449	2814.84	4186.02	-0.572195	0.00690535	4093.56	1669.63	1.29379	1.68025e-08	4798036	4798494	-	459	- && Q75L11.2 RecName: Full=Probable histone H2A.6 >A2XZN0.2 RecName: Full=Probable histone H2A.6 && PF16211:C-terminus of histone H2A|PF00125:Core histone H2A/H2B/H3/H4	Histone
scaffold8.738	74.8538	38.1731	68.0345	23.9365	31.5892	29.7521	124.755	145.225	113.929	314.162	146.427	93.1335	3045.12	1434.56	1.0859	1.4951e-05	4236.11	642.956	2.71991	7.61353e-13	9067334	9068647	+	1314	- && - && PF14541:Xylanase inhibitor C-terminal|PF14543:Xylanase inhibitor N-terminal	-
scaffold80.272	417.219	601.852	227.334	671.069	942.847	777.038	222.734	234.806	312.262	525.538	560.73	257.491	2008.31	3236.61	-0.688448	0.351915	3377.87	5926.83	-0.811123	0.0184156	2217911	2218477	+	432	- && O65101.1 RecName: Full=Photosystem I reaction center subunit VI, chloroplastic; Short=PSI-H; AltName: Full=Light-harvesting complex I 11 kDa protein; Flags: Precursor && PF03244:Photosystem I reaction centre subunit VI	-
scaffold35.216	82.0535	81.6643	60.5548	109.195	119.144	127.593	75.7786	83.1189	64.138	195.254	137.214	71.5902	2043.6	2049.25	-0.00331315	0.995355	3569.96	3100.86	0.203209	0.667294	1785156	1791615	-	1518	- && Q9LEV3.1 RecName: Full=CBS domain-containing protein CBSX3, mitochondrial; Flags: Precursor && PF00571:CBS domain	CBS
scaffold225.62	88.616	100.987	80.8514	98.8694	134.105	113.365	76.9607	81.835	90.5543	56.1214	67.0151	67.4142	3102.96	3355.64	-0.112845	0.733398	2290.22	4096.05	-0.838685	0.000321023	442303	445790	+	2061	- && Q5Z974.1 RecName: Full=ATP-dependent zinc metalloprotease FTSH 1, chloroplastic; Short=OsFTSH1; Flags: Precursor && PF01434:Peptidase family M41|PF00004:ATPase family associated with various cellular activities (AAA)	AAA
scaffold2.472	317.516	241.991	249.108	85.7485	83.1098	112.512	187.23	191.65	180.636	300.176	208.504	296.907	2634.58	3799.11	-0.527874	0.00725061	3666.77	1259.44	1.54164	7.83284e-10	4053936	4055557	+	780	- && Q40680.3 RecName: Full=Elongation factor 1-delta 1; Short=EF-1-delta 1; AltName: Full=Elongation factor 1B-beta 1; AltName: Full=eEF-1B beta 1 && PF00736:EF-1 guanine nucleotide exchange domain	-
scaffold157.189	220.081	177.958	207.535	99.7757	101.708	99.8834	149.712	164.769	174.344	206.868	168.808	228.899	2762.57	3415.11	-0.305933	0.18972	3302.22	1619.3	1.02801	3.61146e-06	1680794	1682475	+	936	- && A5BUU4.1 RecName: Full=40S ribosomal protein SA && PF00318:Ribosomal protein S2	-
scaffold75.430	639.449	545.558	509.116	169.537	208.693	249.048	326.442	442.143	403.743	609.252	464.524	753.376	2909.33	4193.19	-0.527047	0.0145747	4384.49	1479.02	1.56772	4.09617e-09	4672249	4672659	+	411	- && P59226.2 RecName: Full=Histone H3.2; AltName: Full=Histone H3.1 >P69246.2 RecName: Full=Histone H3.2 >P69248.2 RecName: Full=Histone H3.2 >Q71T45.3 RecName: Full=Histone H3.2 >Q6LBE3.3 RecName: Full=Histone H3.2 >Q6LCK1.3 RecName: Full=Histone H3.2 >	Histone
scaffold312.71	376.939	279.43	245.049	77.1105	80.8322	105.694	186.562	208.532	193.919	461.479	279.289	355.128	2432.29	3712.72	-0.609807	0.00636264	4372.14	1034.71	2.07903	1.08661e-15	929100	933730	-	684	- && Q8LEM8.1 RecName: Full=60S ribosomal protein L37-3 && PF01907:Ribosomal protein L37e	-
scaffold225.95	78.1405	73.5685	76.0679	64.8137	67.637	56.9147	62.2833	64.1843	64.4406	63.0896	63.7896	54.9294	2894.04	3445.15	-0.251467	0.224973	2660.71	2730.04	-0.0370873	0.91087	672371	677342	+	2511	- && P36183.1 RecName: Full=Endoplasmin homolog; AltName: Full=Glucose-regulated protein 94 homolog; Short=GRP-94 homolog; Flags: Precursor && PF00183:Hsp90 protein|PF02518:Histidine kinase-, DNA gyrase B-, and HSP90-like ATPase	HATPase-c
scaffold67.208	338.524	392.055	307.924	162.107	211.551	235.945	215.814	236.156	243.757	113.431	158.998	252.934	3339.46	4970.04	-0.573517	0.00138461	2439.81	2780.22	-0.188409	0.678808	2160387	2161958	-	795	- && Q08935.1 RecName: Full=29 kDa ribonucleoprotein A, chloroplastic; AltName: Full=CP29A; Flags: Precursor && PF00076:RNA recognition motif. (a.k.a. RRM, RBD, or RNP domain)	RRM-1
scaffold401.21	101.053	136.232	92.0935	46.1578	40.673	67.778	87.8076	71.1084	78.6148	33.7838	50.4726	22.627	3303.48	4566.76	-0.467184	0.0553032	1432.85	2043.94	-0.512338	0.196327	412423	414992	-	2304	- && Q94A08.2 RecName: Full=Probable galactinol--sucrose galactosyltransferase 2; AltName: Full=Protein SEED IMBIBITION 2; AltName: Full=Raffinose synthase 2 && PF05691:Raffinose synthase or seed imbibition protein Sip1	-
scaffold41.396	63.5823	72.9573	103.031	78.7787	71.7902	65.2218	80.1615	73.3117	77.0132	30.6773	53.0805	42.8446	3502.11	3634.96	-0.0541012	0.914031	1857.3	3119.05	-0.747741	0.00808911	3625141	3631736	-	2517	- && Q9LKJ3.1 RecName: Full=Alpha-glucan phosphorylase, H isozyme; AltName: Full=Starch phosphorylase H && PF00343:Carbohydrate phosphorylase	-
scaffold165.187	610.713	446.513	449.116	169.049	167.978	226.515	317.31	330.027	344.538	445.965	402.713	627.069	2533.09	3837.86	-0.599228	0.0032265	3644.8	1367.89	1.41384	9.04557e-08	2076738	2079512	-	423	- && P49690.3 RecName: Full=60S ribosomal protein L23; AltName: Full=Protein EMBRYO DEFECTIVE 2171 && PF00238:Ribosomal protein L14p/L23e	-
scaffold264.29	130.55	78.7153	137.672	72.5296	105.812	83.6227	178.545	186.619	133.827	184.421	100.734	130.117	2882.08	2002.05	0.525556	0.0897866	2317.87	1438.51	0.688126	0.0321707	581332	582408	+	957	- && Q43729.1 RecName: Full=Peroxidase 57; Short=Atperox P57; AltName: Full=ATP13a; AltName: Full=PRXR10; Flags: Precursor && PF00141:Peroxidase	-
scaffold4.28	38.1438	42.5434	47.4702	62.9368	55.4326	44.4089	48.272	48.6353	50.5975	36.7637	34.6228	28.7553	3179.17	2756.4	0.205527	0.429245	2083.33	3337.92	-0.680065	0.0075793	283788	289485	-	3570	- && Q9AWL7.2 RecName: Full=Protein GIGANTEA && -	-
scaffold40.666	185.322	188.703	234.372	130.094	122.899	112.458	182.178	173.777	182.135	146.231	155.945	155.429	2972.31	3354.63	-0.174919	0.550453	2441.5	1920.08	0.346628	0.139765	5726593	5729671	+	915	- && Q9C5M0.1 RecName: Full=Mitochondrial dicarboxylate/tricarboxylate transporter DTC; AltName: Full=Dicarboxylate/tricarboxylate carrier && PF00153:Mitochondrial carrier protein	Mito-carr
scaffold246.76	170.331	212.949	161.286	137.416	147.2	145.291	216.737	182.866	213.493	145.011	157.134	113.879	4008.38	3549.96	0.175209	0.573636	2624.71	2672.46	-0.0259675	0.94317	824282	832267	+	1083	- && Q10717.1 RecName: Full=Cysteine proteinase 2; Flags: Precursor && PF00112:Papain family cysteine protease|PF08246:Cathepsin propeptide inhibitor domain (I29)	Peptidase-C1
scaffold227.58	262.957	132.393	344.66	37.0483	35.2051	39.759	194.136	178.261	135.821	105.438	95.1607	196.347	2189.87	3188.5	-0.542087	0.526972	1656.42	459.093	1.85114	3.12518e-09	1244938	1246288	+	714	- && - && -	-
novel.5434	122.521	87.9019	91.8036	27.152	29.7597	27.8725	55.9571	61.7701	62.3519	107.288	77.9355	124.845	2495.23	4178.04	-0.743465	0.000109158	4154.36	1116.9	1.89508	3.73344e-15	7005994	7008288	+	2295	PF00833:Ribosomal S17	-
scaffold168.59	106.636	121.839	226.705	120.573	108.217	107.27	242.894	280.56	278.204	33.5958	66.2834	68.4126	5387.16	3056.08	0.817447	0.00627784	1092.72	2147.74	-0.974694	0.00227135	1332678	1333999	-	1113	- && A8QW51.1 RecName: Full=Probable O-methyltransferase 2; Short=SbOMT2 && PF00891:O-methyltransferase|PF08100:Dimerisation domain	-
scaffold175.107	103.719	111.331	81.5215	104.977	98.7046	85.011	100.284	95.0862	77.7477	59.0059	69.8974	82.8066	3471.53	3759.39	-0.114642	0.763302	2601.49	3491.42	-0.424442	0.116678	1044546	1046651	+	2106	- && Q9SNN0.1 RecName: Full=Arginine decarboxylase 1; Short=ARGDC1; Short=OsADC1 && PF00278:Pyridoxal-dependent decarboxylase, C-terminal sheet domain|PF02784:Pyridoxal-dependent decarboxylase, pyridoxal binding domain	-
scaffold114.148	134.614	148.074	149.841	191.827	167.171	168.163	155.362	145.728	158.588	91.9276	138.295	89.1653	3230.24	3032.49	0.0908929	0.769655	2165.23	3523.59	-0.702391	0.00944473	1873166	1875831	+	1164	- && Q6K7E6.1 RecName: Full=Ethylene-responsive transcription factor 1; AltName: Full=Ethylene-responsive element-binding factor 1; Short=EREBP-1; Short=OsEREBP1 && PF00847:AP2 domain	AP2
scaffold192.26	637.428	441.614	501.494	140.196	149.994	212.965	329.997	358.072	335.039	481.766	386.772	615.66	2612.68	4027.87	-0.624291	0.00221202	3665.49	1221.04	1.58584	7.3117e-09	431862	434812	+	423	- && P49690.3 RecName: Full=60S ribosomal protein L23; AltName: Full=Protein EMBRYO DEFECTIVE 2171 && PF00238:Ribosomal protein L14p/L23e	-
scaffold45.438	523.94	481.645	420.607	358.304	375.137	421.132	316.55	382.512	351.517	451.708	468.974	473.306	2606.94	3529.52	-0.43674	0.034016	3340.83	2723.42	0.294791	0.215031	5136075	5136772	-	411	- && P59169.2 RecName: Full=Histone H3.3; AltName: Full=Histone H3.2 >Q71V89.3 RecName: Full=Histone H3.3 >P69245.2 RecName: Full=Histone H3.3 >P69244.2 RecName: Full=Histone H3.3; AltName: Full=Histone H3.2; AltName: Full=Minor histone H3 >Q71H73.3 RecNa	Histone
scaffold55.453	98.9251	90.1084	85.2601	92.0525	91.917	105.557	127.958	134.646	123.593	176.325	140.719	101.628	2923.55	2071.49	0.497408	0.00424312	3058.1	2083.85	0.553338	0.058271	4757893	4760904	-	1254	- && Q04960.1 RecName: Full=DnaJ protein homolog; AltName: Full=DNAJ-1; Flags: Precursor && PF00684:DnaJ central domain|PF00226:DnaJ domain|PF01556:DnaJ C terminal domain	DnaJ-C
scaffold199.44	315.654	469.391	201.325	255.529	326.89	419.786	177.637	168.23	273.116	189.055	221.972	157.198	2781.44	4412.08	-0.665626	0.38521	2462.7	4276.9	-0.796277	0.00453396	595740	596699	+	744	- && P27521.1 RecName: Full=Chlorophyll a-b binding protein 4, chloroplastic; AltName: Full=LHCI type III CAB-4; Flags: Precursor && PF00504:Chlorophyll A-B binding protein	-
scaffold110.118	137.906	122.456	120.838	77.1059	76.5851	73.6992	96.3481	107.534	99.4882	109.697	94.4125	115.706	2780.2	3485.24	-0.325818	0.112124	2832.24	1981.69	0.515162	0.0235107	1896981	1899988	-	1518	- && P45960.1 RecName: Full=Tubulin beta-4 chain; AltName: Full=Beta-4-tubulin && PF00091:Tubulin/FtsZ family, GTPase domain|PF03953:Tubulin C-terminal domain	Tubulin
scaffold67.326	222.899	162.92	202.602	74.1228	78.5529	80.5542	159.645	157.489	160.363	212.305	177.783	248.218	2672.21	3286.88	-0.2987	0.235	3453.34	1240.96	1.47649	2.30463e-11	2976667	2978934	+	927	- && A5BUU4.1 RecName: Full=40S ribosomal protein SA && PF00318:Ribosomal protein S2	-
scaffold167.141	506.851	632.253	261.432	532.659	737.609	784.305	242.263	290.453	344.116	516.516	524.64	321.307	2223.99	3536.68	-0.669161	0.341281	3332	4950.1	-0.571057	0.0670773	2740042	2741036	+	420	- && P13194.2 RecName: Full=Photosystem I reaction center subunit IV, chloroplastic; Short=PSI-E; AltName: Full=Photosystem I 10.8 kDa polypeptide; Flags: Precursor && PF02427:Photosystem I reaction centre subunit IV / PsaE	-
scaffold1.1351	286.951	202.669	255.568	93.9098	94.519	91.2739	176.433	181.598	195.42	280.441	211.282	332.298	2506.13	3367.86	-0.426397	0.0658675	3607.88	1204.3	1.5829	3.74909e-11	14771322	14773587	-	750	- && Q9M3V8.1 RecName: Full=40S ribosomal protein S6 && PF01092:Ribosomal protein S6e	-
scaffold20.298	586.445	728.543	377.856	342.753	493.435	477.763	323.749	369.346	394.818	384.741	429.641	398.993	2837.79	4398.65	-0.63208	0.023317	3055.9	3256.31	-0.0916078	0.790751	2381237	2381668	-	432	- && P27787.1 RecName: Full=Ferredoxin-1, chloroplastic; AltName: Full=Ferredoxin I; Short=Fd I; Flags: Precursor && PF00111:2Fe-2S iron-sulfur cluster binding domain	Fer2
scaffold125.96	515.704	357.999	411.436	124.073	112.839	151.125	309.27	320.793	319.171	409.076	360.694	459.708	2681.95	3623.57	-0.433996	0.0597333	3357.3	1042.29	1.68747	6.30027e-14	2565461	2565928	-	468	- && Q9ARZ9.1 RecName: Full=Ubiquitin-40S ribosomal protein S27a-1; Contains: RecName: Full=Ubiquitin; Contains: RecName: Full=40S ribosomal protein S27a-1; Flags: Precursor && PF01599:Ribosomal protein S27a|PF00240:Ubiquitin family	ubiquitin
scaffold5.392	145.596	131.798	104.877	146.398	197.642	213.247	173.356	205.865	197.562	991.67	474.775	166.576	1671.58	1104.66	0.59857	0.00464652	4559.58	1534.53	1.57109	0.0578517	4892684	4893163	-	480	- && Q6H754.1 RecName: Full=Zinc finger A20 and AN1 domain-containing stress-associated protein 5; Short=OsSAP5 && PF01754:A20-like zinc finger|PF01428:AN1-like Zinc finger	zf-A20
scaffold146.81	297.388	206.001	268.484	101.509	104.074	88.1738	177.445	189.262	186.467	258.338	220.958	326.975	2504.74	3488.69	-0.477992	0.0341718	3529.93	1264.98	1.48051	4.14503e-10	977127	979548	-	750	- && Q9M3V8.1 RecName: Full=40S ribosomal protein S6 && PF01092:Ribosomal protein S6e	-
scaffold75.78	468.602	352.58	476.428	174.152	172.695	144.584	348.301	323.429	364.79	501.271	432.31	663.296	2590.7	3237.73	-0.321876	0.208686	3859.68	1168.25	1.72412	1.5244e-12	744645	745058	-	414	- && P51419.2 RecName: Full=60S ribosomal protein L27-3 && PF01777:Ribosomal L27e protein family	-
scaffold63.542	152.535	171.301	183.186	203.767	218.593	143.073	186.364	162.207	153.009	116.159	142.297	203.888	3069.8	3097.08	-0.0129956	0.97773	2737.3	3292.64	-0.266465	0.485925	5186011	5189081	+	1014	- && Q09054.1 RecName: Full=Glyceraldehyde-3-phosphate dehydrogenase 2, cytosolic && PF00044:Glyceraldehyde 3-phosphate dehydrogenase, NAD binding domain|PF02800:Glyceraldehyde 3-phosphate dehydrogenase, C-terminal domain	-
scaffold174.106	67.0963	74.6631	82.0641	58.4476	49.6645	57.0936	71.1091	60.2284	57.7947	32.4689	44.1961	39.5593	2962.31	3499.12	-0.240518	0.364264	1758.29	2461.46	-0.485226	0.0559581	923115	928615	+	2595	- && Q6K669.1 RecName: Full=Leucine aminopeptidase 2, chloroplastic; AltName: Full=Leucyl aminopeptidase 2; Short=LAP 2; AltName: Full=Proline aminopeptidase 2; AltName: Full=Prolyl aminopeptidase 2; Flags: Precursor && PF02789:Cytosol aminopeptidase fami	-
scaffold75.113	627.212	474.812	550.521	213.475	229.601	178.965	380.264	415.601	428.773	627.43	501.32	848.708	2506.55	3375.25	-0.429219	0.0453709	3914.66	1210.74	1.69297	1.14539e-10	1204410	1206512	-	339	- && O48558.1 RecName: Full=60S ribosomal protein L30 && PF01248:Ribosomal protein L7Ae/L30e/S12e/Gadd45 family	-
scaffold411.26	95.2604	147.608	74.3462	268.617	404.37	248.052	86.8105	75.529	106.226	78.6871	126.899	89.8098	2087.09	2455.17	-0.234272	0.605376	2214.86	6803.11	-1.61886	1.22027e-08	286046	291645	-	1287	- && Q5VRB2.1 RecName: Full=Probable sodium/metabolite cotransporter BASS2, chloroplastic; AltName: Full=Bile acid-sodium symporter family protein 2; Flags: Precursor && PF01758:Sodium Bile acid symporter family	-
scaffold9.1045	122.421	104.458	137.436	77.0808	70.9652	63.3467	108.559	108.779	95.1134	85.9575	86.4749	119.777	2913.9	3392.24	-0.219399	0.437396	2635.22	1875.54	0.490608	0.0734896	8946790	8950102	-	1545	- && Q53LQ0.1 RecName: Full=Protein disulfide isomerase-like 1-1; Short=OsPDIL1-1; AltName: Full=Endosperm storage protein 2; Short=Protein ESP2; Flags: Precursor && PF00085:Thioredoxin|PF13848:Thioredoxin-like domain	-
scaffold367.55	15.7983	16.4984	21.4419	25.0965	20.5674	16.0104	21.4038	21.1261	20.3179	19.8328	16.0011	23.0958	2689.5	2295.92	0.227806	0.432474	2438.27	2511.81	-0.0429268	0.92047	599568	609013	-	7089	- && Q9SSD2.1 RecName: Full=Pre-mRNA-processing-splicing factor 8A; AltName: Full=PRP8 homolog A; Short=AtPRP8A; AltName: Full=Protein ABNORMAL SUSPENSOR 2; AltName: Full=Protein EMBRYO DEFECTIVE 14; AltName: Full=Protein EMBRYO DEFECTIVE 177; AltName: Fu	Mov34
scaffold369.56	60.682	67.1561	65.6702	85.5063	82.4038	67.2791	76.0685	73.383	67.0257	48.4004	56.3406	75.3004	3065.52	2734.17	0.164986	0.531087	2465.45	3168.54	-0.361945	0.240552	684165	691880	+	2346	- && P93805.2 RecName: Full=Phosphoglucomutase, cytoplasmic 2; Short=PGM 2; AltName: Full=Glucose phosphomutase 2 && PF00408:Phosphoglucomutase/phosphomannomutase, C-terminal domain|PF02878:Phosphoglucomutase/phosphomannomutase, alpha/beta/alpha domain I|	PGM-PMM-III
scaffold176.149	284.708	365.782	210.818	358.522	574.297	428.16	200.273	203.388	276.806	315.98	370.692	222.16	2514.91	3171.08	-0.334384	0.343644	3238.58	4778.73	-0.56122	0.0793234	1089608	1090219	+	612	- && P36213.1 RecName: Full=Photosystem I reaction center subunit II, chloroplastic; AltName: Full=Photosystem I 20 kDa subunit; Short=PSI-D; Flags: Precursor && PF02531:PsaD	-
scaffold150.41	119.129	147.386	115.107	188.867	259.851	164.47	92.2164	106.296	134.639	107.412	108.428	135.535	2510.96	2866.97	-0.191301	0.590023	2558.77	4392.61	-0.779621	0.00439991	608511	610630	-	1248	- && Q5EFU4.1 RecName: Full=Magnesium-protoporphyrin IX monomethyl ester [oxidative] cyclase, chloroplastic; Short=Mg-protoporphyrin IX monomethyl ester oxidative cyclase; AltName: Full=Protein Xantha-l; Flags: Precursor && PF02915:Rubrerythrin	-
scaffold143.328	173.055	121.239	163.959	48.6392	51.2118	65.003	106.048	116.521	114.099	94.3514	101.426	132.614	2835.47	3852.75	-0.442296	0.0594096	2673.62	1319.61	1.01867	5.94599e-05	3913288	3916158	-	1395	- && - && PF09598:Stm1|PF04774:Hyaluronan / mRNA binding family	-
scaffold36.25	97.7394	139.621	94.6746	248.181	408.61	277.739	98.0548	88.4326	124.869	78.6131	127.408	78.2231	2301.28	2445.63	-0.0878692	0.857544	2026.05	6563.04	-1.69556	6.35857e-09	285387	288421	+	1224	- && P49133.1 RecName: Full=Triose phosphate/phosphate translocator, chloroplastic; Short=cTPT; Flags: Precursor && PF03151:Triose-phosphate Transporter family	-
scaffold112.112	33.226	26.6315	46.7355	25.7975	27.4744	22.5485	40.3188	39.924	37.9148	22.3703	30.2567	39.6525	3145.52	2834.87	0.149659	0.729909	2375.53	1919.73	0.307396	0.366574	1191109	1201220	+	4410	- && Q9MAP7.1 RecName: Full=Subtilisin-like protease SBT3.5; AltName: Full=Subtilase subfamily 3 member 5; Short=AtSBT3.5; Flags: Precursor && PF00076:RNA recognition motif. (a.k.a. RRM, RBD, or RNP domain)|PF05922:Peptidase inhibitor I9|PF00082:Subtilase	Peptidase-S8
scaffold179.153	200.066	229.737	158.24	219.967	202.385	222.262	133.987	123.502	158.134	152.538	137.454	64.7883	2612.42	3684.07	-0.495885	0.0365101	2149.18	3852.43	-0.841988	0.0146375	1646212	1647404	+	1041	- && Q9LUM4.2 RecName: Full=Ethylene-responsive transcription factor RAP2-2; Short=AtRAP2.2; AltName: Full=Protein RELATED TO APETALA2 2 && PF00847:AP2 domain	AP2
scaffold118.35	150.397	143.279	95.933	162.632	191.966	177.474	293.593	130.719	164.67	40.1346	71.0128	20.9488	4861.01	3207.62	0.599772	0.447647	1050.44	4177.47	-1.99141	8.33216e-08	304429	305902	+	1368	- && Q8S9J6.1 RecName: Full=Aspartyl protease family protein At5g10770; Flags: Precursor && PF14543:Xylanase inhibitor N-terminal|PF14541:Xylanase inhibitor C-terminal	-
scaffold77.20	333.159	260.687	299.709	84.5579	81.3494	108.882	216.015	248.86	215.063	346.349	254.985	318.392	2709.13	3553.14	-0.391049	0.0738365	3541.01	1040.78	1.76639	4.29155e-14	279116	281061	+	660	- && Q9C9C5.1 RecName: Full=60S ribosomal protein L6-3 && PF01159:Ribosomal protein L6e	-
scaffold471.37	666.047	729.753	635.758	313.63	467.532	667.034	496.344	582.073	477.574	223.067	212.402	259.914	3550.6	4623.88	-0.380783	0.0620361	1533.59	3138.63	-1.03325	0.000973867	238828	239400	+	378	- && Q84N29.1 RecName: Full=Probable non-specific lipid-transfer protein 3; Short=TaLTP3; Flags: Precursor && PF00234:Protease inhibitor/seed storage/LTP family	-
scaffold25.479	318.337	363.38	285.995	96.8179	129.247	141.333	135.6	134.95	153.211	106.692	134.308	55.3042	2709.5	6169.22	-1.18708	5.94571e-15	1825.42	2231.98	-0.290017	0.507121	5840655	5841830	-	1059	- && C5X2M4.1 RecName: Full=Thiamine thiazole synthase 2, chloroplastic; AltName: Full=Thiazole biosynthetic enzyme 2; Flags: Precursor && PF01946:Thi4 family	-
scaffold6.280	40.7273	59.9336	69.558	108.749	102.289	84.5006	52.7136	46.2253	50.7111	12.1767	20.9486	15.6493	2390.39	2713.81	-0.183549	0.645019	752.02	4490.92	-2.57776	2.26753e-24	2550967	2556198	+	2646	- && Q39214.1 RecName: Full=Disease resistance protein RPM1; AltName: Full=Resistance to Pseudomonas syringae protein 3 && PF00931:NB-ARC domain	NB-ARC
scaffold458.21	106.535	108.255	92.2466	74.8842	69.904	70.968	69.7056	87.1187	81.1065	86.4746	74.1357	85.252	2753.93	3543.9	-0.363525	0.0976796	2749.06	2374.67	0.211149	0.414425	167033	170775	+	1917	- && Q39085.2 RecName: Full=Delta(24)-sterol reductase; AltName: Full=Cell elongation protein DIMINUTO; AltName: Full=Cell elongation protein Dwarf1; AltName: Full=Protein CABBAGE1; AltName: Full=Protein ENHANCED VERY-LOW-FLUENCE RESPONSE 1 && PF01565:FAD	FAD-binding-4
scaffold156.72	164.047	170.663	157.045	107.877	98.7254	132.392	173.459	149.886	137.138	122.46	143.335	95.6792	3018.29	3216.02	-0.0914968	0.787492	2286.4	2112.93	0.11388	0.754326	603348	608466	+	1086	- && Q42972.3 RecName: Full=Malate dehydrogenase, glyoxysomal; Flags: Precursor && PF00056:lactate/malate dehydrogenase, NAD binding domain|PF02866:lactate/malate dehydrogenase, alpha/beta C-terminal domain	-
scaffold13.547	170.33	151.292	136.796	340.723	510.382	478.592	305.06	374.167	320.297	1932.9	1198.46	323.601	1538.76	703.931	1.12945	3.48288e-11	5122.76	1945.1	1.39707	0.120606	4794509	4794763	+	255	- && - && -	-
scaffold27.231	105.13	109.133	103.449	123.193	125.457	104.585	113.467	114.408	116.319	120.494	106.405	104.39	2967.29	2732.3	0.119056	0.661447	2758.08	2896.28	-0.0705712	0.82438	2293125	2298543	-	1428	- && Q43772.1 RecName: Full=UTP--glucose-1-phosphate uridylyltransferase; AltName: Full=UDP-glucose pyrophosphorylase; Short=UDPGP; Short=UGPase && PF01704:UTP--glucose-1-phosphate uridylyltransferase	-
scaffold175.62	53.9012	54.8435	44.4825	57.8526	51.0339	47.0563	53.5157	58.906	60.4287	75.7136	65.9792	74.8888	2855.33	2523.92	0.178316	0.530298	3456.18	2450.25	0.49621	0.0343327	648324	653881	+	2736	- && Q9FPS4.2 RecName: Full=Ubiquitin carboxyl-terminal hydrolase 23; AltName: Full=Deubiquitinating enzyme 23; Short=AtUBP23; AltName: Full=Ubiquitin thioesterase 23; AltName: Full=Ubiquitin-specific-processing protease 23 && PF00443:Ubiquitin carboxyl-t	UCH
scaffold25.450	206.894	200.676	191.762	103.035	125.772	106.895	155.292	193.691	199.504	174.894	173.508	186.868	3010.59	3281.02	-0.123952	0.704927	2837.7	1751.42	0.696207	0.0013787	5612702	5613610	+	909	- && Q00451.1 RecName: Full=36.4 kDa proline-rich protein && PF14547:Hydrophobic seed protein	-
scaffold2.555	264.081	170.913	244.813	100.063	113.31	94.0802	162.148	179.051	184.848	235.825	208.447	328.142	2515.5	3245.24	-0.367505	0.189955	3571.93	1397.84	1.35349	8.73435e-08	4647111	4649337	+	792	- && P49397.2 RecName: Full=40S ribosomal protein S3a; AltName: Full=CYC07 protein && PF01015:Ribosomal S3Ae family	-
scaffold278.5	66.3783	61.0725	72.6451	64.4961	63.5398	58.3891	63.6902	61.2147	64.2331	59.9351	56.2978	63.1352	2774.64	2929.76	-0.0787444	0.815403	2542.26	2600.97	-0.0329702	0.918405	101409	105619	-	2430	- && P54774.1 RecName: Full=Cell division cycle protein 48 homolog; AltName: Full=Valosin-containing protein homolog; Short=VCP && PF02359:Cell division protein 48 (CDC48), N-terminal domain|PF00004:ATPase family associated with various cellular activitie	AAA
scaffold289.56	153.446	191.119	114.206	95.827	64.1477	134.924	106.2	87.8185	75.9949	59.2153	81.0393	38.7659	2747.37	4653.59	-0.760131	0.00156517	1756.46	2853.43	-0.699958	0.0741975	462050	464177	-	1686	- && P49081.1 RecName: Full=Malate synthase, glyoxysomal && PF01274:Malate synthase	-
scaffold40.111	386.84	294.237	270.203	94.2391	102.247	117.89	197.124	229.03	233.405	378.891	255.828	398.34	2496.95	3591.89	-0.524291	0.0204679	3780.77	1131.15	1.74081	2.77527e-12	994984	996531	-	627	- && P41127.1 RecName: Full=60S ribosomal protein L13-1; AltName: Full=Protein BBC1 homolog && PF01294:Ribosomal protein L13e	-
scaffold15.875	45.0256	51.3524	36.114	76.7653	105.192	101.668	66.7504	71.1288	65.9245	208.544	166.701	50.2413	1797.53	1165	0.626482	0.00190077	3614.69	2377.38	0.604492	0.22985	7666300	7668636	+	1461	- && Q42521.2 RecName: Full=Glutamate decarboxylase 1; Short=GAD 1 && PF00282:Pyridoxal-dependent decarboxylase conserved domain	-
scaffold260.63	75.2571	80.578	121.219	85.2648	105.086	86.504	105.286	92.4806	92.2593	53.2839	71.3923	58.0818	3271.95	3121.9	0.0673015	0.896375	1990.7	2969.91	-0.57701	0.0207497	663641	668852	-	1869	- && Q6ZDY8.1 RecName: Full=Succinate dehydrogenase [ubiquinone] flavoprotein subunit, mitochondrial; AltName: Full=Flavoprotein subunit of complex II; Short=FP; Flags: Precursor && PF00890:FAD binding domain|PF02910:Fumarate reductase flavoprotein C-term	-
scaffold119.68	848.39	616.528	635.124	185.82	173.495	212.115	436.146	483.375	476.027	1000.4	676.109	804.017	2401.29	3605.12	-0.585992	0.00446168	4123.03	934.782	2.14091	1.27714e-20	547613	549559	+	285	- && Q8LEM8.1 RecName: Full=60S ribosomal protein L37-3 && -	-
scaffold260.76	145.415	135.215	148.664	151.369	125.541	125.143	143.584	176.54	150.502	205.744	157.062	190.157	2846.95	2591.39	0.13584	0.658157	3231.92	2313.64	0.482156	0.05802	769618	772291	+	1002	- && Q0J8G4.1 RecName: Full=Fructokinase-2; AltName: Full=Fructokinase II; AltName: Full=OsFKII >A2YQL4.2 RecName: Full=Fructokinase-2; AltName: Full=Fructokinase II; AltName: Full=OsFKII && PF00294:pfkB family carbohydrate kinase	PfkB
scaffold176.153	270.047	215.42	272.181	76.2488	76.8393	80.9445	168.41	183.649	182.191	233.871	194.914	269.807	2661.03	3766.68	-0.501347	0.0104722	3363.53	1108.29	1.60158	2.1806e-13	1133714	1135529	+	825	- && Q9SCM3.1 RecName: Full=40S ribosomal protein S2-4 && PF03719:Ribosomal protein S5, C-terminal domain|PF00333:Ribosomal protein S5, N-terminal domain	-
scaffold110.83	121.708	156.139	111.855	211.795	292.403	218.136	107.883	97.9692	122.32	67.5727	103.788	86.3164	2609.53	3088.93	-0.243343	0.419659	1978.06	5459.55	-1.46456	7.86678e-09	1514685	1521085	+	1317	- && Q5VRB2.1 RecName: Full=Probable sodium/metabolite cotransporter BASS2, chloroplastic; AltName: Full=Bile acid-sodium symporter family protein 2; Flags: Precursor && PF01758:Sodium Bile acid symporter family	-
scaffold361.63	444.901	656.73	363.848	624.591	793.236	648.994	339.224	343.723	427.81	197.568	334.761	232.264	2837.14	3728.72	-0.394162	0.22952	1884.14	5017.66	-1.41294	7.37262e-08	498317	498739	-	423	- && P27789.1 RecName: Full=Ferredoxin-5, chloroplastic; AltName: Full=Ferredoxin V; Short=Fd V; Flags: Precursor && PF00111:2Fe-2S iron-sulfur cluster binding domain	Fer2
scaffold50.34	40.1065	39.6676	48.4607	41.7004	36.7354	34.8538	45.6506	41.7116	44.5246	27.8751	35.1128	38.3143	3171.96	3078.53	0.0427653	0.914704	2354.28	2591.93	-0.138683	0.667511	345930	354831	-	3984	- && P31251.1 RecName: Full=Ubiquitin-activating enzyme E1 2 && PF09358:Ubiquitin fold domain|PF00899:ThiF family|PF10585:Ubiquitin-activating enzyme active site|PF00210:Ferritin-like domain|PF16191:Ubiquitin-activating enzyme E1 four-helix bundle|PF16190	Ferritin
scaffold388.48	3.0494	1.88305	3.72206	67.3585	67.3816	62.0254	11.4646	20.7499	11.7595	127.624	76.8142	11.4856	610.059	119.958	2.3442	2.68713e-16	2883.7	2596.03	0.151602	0.921972	440208	443746	-	2298	- && Q06572.2 RecName: Full=Pyrophosphate-energized vacuolar membrane proton pump; AltName: Full=Pyrophosphate-energized inorganic pyrophosphatase; Short=H(+)-PPase && PF03030:Inorganic H+ pyrophosphatase	-
scaffold86.167	308.469	210.259	252.533	82.6147	93.3669	105.727	191.422	189.349	184.652	256.965	209.839	295.397	2519.02	3429.55	-0.445054	0.0554179	3282.91	1192.98	1.46034	3.8754e-10	2169945	2171733	-	738	- && P60039.1 RecName: Full=60S ribosomal protein L7-3 && PF08079:Ribosomal L30 N-terminal domain|PF00327:Ribosomal protein L30p/L7e	-
scaffold127.208	81.1825	62.9449	67.3377	36.3743	36.7928	39.2088	55.7721	61.0369	60.1457	68.7442	47.846	73.1573	2705.05	3225.4	-0.253629	0.321851	2804.25	1633.24	0.77978	0.00257069	2286313	2289703	+	2532	- && Q9ASR1.1 RecName: Full=Elongation factor 2; Short=EF-2; AltName: Full=Protein LOW EXPRESSION OF OSMOTICALLY RESPONSIVE GENES 1 && PF00679:Elongation factor G C-terminus|PF00009:Elongation factor Tu GTP binding domain|PF14492:Elongation Factor G, doma	GTP-EFTU
scaffold13.958	420.726	544.291	247.133	575.86	831.961	639.104	216.084	226.93	293.024	500.004	555.968	260.525	1920.16	3148.83	-0.713429	0.0235504	3309.49	5074.18	-0.616533	0.0836558	8053152	8053725	-	432	- && O65101.1 RecName: Full=Photosystem I reaction center subunit VI, chloroplastic; Short=PSI-H; AltName: Full=Light-harvesting complex I 11 kDa protein; Flags: Precursor && PF03244:Photosystem I reaction centre subunit VI	-
scaffold245.81	16.3288	65.9373	5.27791	116.887	242.231	189.651	25.5725	17.2334	15.8381	25.9614	66.6587	7.98074	1032.91	1532.02	-0.568682	0.813206	1704.3	9185.83	-2.43019	0.0119597	932510	939003	+	2919	- && P04711.2 RecName: Full=Phosphoenolpyruvate carboxylase 1; Short=PEPC 1; Short=PEPCase 1 && PF00311:Phosphoenolpyruvate carboxylase	-
scaffold129.52	97.5192	129.855	54.6537	152.349	190.947	169.456	65.2861	95.3035	84.5699	56.3077	65.2902	73.1753	2731.27	3128.49	-0.19553	0.7205	2096.33	5429.12	-1.37281	2.78447e-10	1208669	1210647	+	1845	- && P43309.1 RecName: Full=Polyphenol oxidase, chloroplastic; Short=PPO; AltName: Full=Catechol oxidase; Flags: Precursor && PF12142:Polyphenol oxidase middle domain|PF12143:Protein of unknown function (DUF-B2219)|PF00264:Common central domain of tyrosin	-
scaffold129.24	373.205	598.389	262.183	638.257	771.038	916.906	275.29	310.03	365.11	426.956	543.016	295.794	2272.77	2937.39	-0.369887	0.376976	2917.87	5284.87	-0.856893	0.00408438	734830	735944	-	396	- && P06183.1 RecName: Full=Photosystem II 10 kDa polypeptide, chloroplastic; AltName: Full=Light-inducible tissue-specific ST-LS1 protein; Flags: Precursor && PF04725:Photosystem II 10 kDa polypeptide PsbR	-
scaffold136.74	251.425	398.889	150.232	308.916	390.959	470.001	132.729	137.392	230.834	189.38	226.895	138.063	2260.42	3594.39	-0.669145	0.475255	2411.21	5013.11	-1.05589	0.000150991	992900	993837	+	747	- && P27521.1 RecName: Full=Chlorophyll a-b binding protein 4, chloroplastic; AltName: Full=LHCI type III CAB-4; Flags: Precursor && PF00504:Chlorophyll A-B binding protein	-
scaffold48.648	527.914	388.842	421.825	148.75	160.717	170.988	277.671	318.502	331.448	454.383	363.819	554.889	2520.44	3628.69	-0.525614	0.0137765	3607.03	1240.85	1.53943	8.30231e-11	5865195	5865644	-	450	- && Q0IQF7.1 RecName: Full=40S ribosomal protein S16 >A2ZB00.1 RecName: Full=40S ribosomal protein S16 && PF00380:Ribosomal protein S9/S16	-
scaffold92.411	784.371	538.557	640.995	154.363	160.518	227.681	405.546	463.724	416.416	683.758	500.643	714.586	2468.26	3762.91	-0.608136	0.0039117	3524.14	989.893	1.83184	1.08286e-12	4207010	4208663	-	318	- && Q96499.3 RecName: Full=60S ribosomal protein L44 && PF00935:Ribosomal protein L44	-
scaffold89.253	143.798	101.657	147.355	44.318	50.1741	57.5303	92.0996	94.1323	94.4313	85.6701	86.1227	121.238	2622.92	3665.31	-0.482869	0.0380511	2647.91	1350.35	0.97149	0.00014897	2882007	2885335	+	1548	- && - && PF09598:Stm1|PF04774:Hyaluronan / mRNA binding family	-
scaffold317.14	57.6942	54.5673	64.7229	59.453	57.3132	54.8349	60.0647	57.5031	55.2623	46.1503	47.281	58.1646	2810.6	2872.89	-0.0318427	0.936178	2382.94	2654.24	-0.155565	0.595748	206870	211380	-	2694	- && P54774.1 RecName: Full=Cell division cycle protein 48 homolog; AltName: Full=Valosin-containing protein homolog; Short=VCP && PF00004:ATPase family associated with various cellular activities (AAA)|PF02933:Cell division protein 48 (CDC48), domain 2|P	AAA
scaffold31.809	375.102	287.365	292.667	102.871	112.544	136.352	211.597	232.822	246.568	351.901	272.484	412.89	2503.25	3451.86	-0.463394	0.0315729	3632.94	1211.08	1.58478	1.38969e-10	6845457	6847307	+	600	- && P46297.1 RecName: Full=40S ribosomal protein S23; AltName: Full=S12 && PF00164:Ribosomal protein S12/S23	Ribosomal-S12
scaffold47.254	860.98	840.72	469.771	255.664	282.079	442.153	282.622	418.268	340.545	373.272	366.528	438.161	2414.64	5016.61	-1.05452	3.26185e-05	2638.97	2158.29	0.290059	0.401236	4696964	4697347	+	384	- && P32439.1 RecName: Full=MFS18 protein; Flags: Precursor && -	-
scaffold92.149	75.3744	88.1754	85.698	86.3966	85.3107	75.0691	75.6347	67.4601	65.8068	33.5882	41.2627	43.5631	2912.81	3467.64	-0.251699	0.284645	1595.44	3273.13	-1.03663	2.76533e-06	1560868	1565203	+	2310	- && P21616.4 RecName: Full=Pyrophosphate-energized vacuolar membrane proton pump; AltName: Full=Pyrophosphate-energized inorganic pyrophosphatase; Short=H(+)-PPase; AltName: Full=Vacuolar H(+)-pyrophosphatase && PF03030:Inorganic H+ pyrophosphatase	-
scaffold94.407	219.878	151.683	199.606	63.9085	62.1288	70.352	131.416	136.777	141.064	172.523	158.25	206.23	2527.67	3521.29	-0.47831	0.0354907	3205.69	1153.21	1.47494	6.23493e-12	3448659	3454088	+	1023	- && P60039.1 RecName: Full=60S ribosomal protein L7-3 && PF00327:Ribosomal protein L30p/L7e|PF08079:Ribosomal L30 N-terminal domain	-
scaffold34.654	62.5942	72.1548	65.9577	110.249	148.378	115.475	59.1086	56.8654	69.8127	43.3592	56.045	48.837	2507.18	2701.28	-0.107801	0.747534	1931.32	4798.45	-1.31287	9.62917e-09	6087994	6091102	+	2235	- && Q7SIC9.1 RecName: Full=Transketolase, chloroplastic; Short=TK && PF00456:Transketolase, thiamine diphosphate binding domain|PF02780:Transketolase, C-terminal domain|PF02779:Transketolase, pyrimidine binding domain	-
scaffold70.388	296.886	420.864	203.434	764.7	1079.01	612.697	197.79	212.097	269.238	364.377	484.183	259.522	1820.9	2459.6	-0.433575	0.233831	2863.89	6260.73	-1.12829	0.000409117	3584104	3584789	+	444	- && P31093.1 RecName: Full=Photosystem I reaction center subunit N, chloroplastic; Short=PSI-N; Flags: Precursor && PF05479:Photosystem I reaction centre subunit N (PSAN or PSI-N)	-
scaffold165.263	436.491	377.24	131.525	86.5021	134.91	323.232	231.212	207.566	137.145	125.01	169.994	56.6672	2345.72	3836.37	-0.709627	0.511306	1380.3	2106.29	-0.609701	0.563735	2753914	2754588	+	675	- && - && -	-
scaffold202.35	300.684	226.115	246.528	84.7275	89.4082	105.8	201.926	197.884	195.54	278.921	235.469	261.329	2652.37	3438.09	-0.374201	0.0921499	3338.71	1185.57	1.49365	9.97298e-13	613735	615775	-	738	- && Q9LHP1.1 RecName: Full=60S ribosomal protein L7-4 && PF08079:Ribosomal L30 N-terminal domain|PF00327:Ribosomal protein L30p/L7e	-
scaffold54.498	101.395	110.134	83.1913	54.1943	51.423	67.476	74.5949	73.6575	65.4508	63.549	59.2639	56.3353	2747.6	3778.71	-0.459436	0.0258203	2224.52	2115.94	0.0721517	0.828149	5085769	5093141	+	2130	- && Q9S7M9.1 RecName: Full=Transmembrane emp24 domain-containing protein p24beta2; AltName: Full=p24 family protein beta1; Short=p24beta1; AltName: Full=p24 family protein beta2; Short=p24beta2; Flags: Precursor && PF01105:emp24/gp25L/p24 family/GOLD|PF1	-
scaffold35.466	188.23	278.16	129.464	197.347	247.042	307.457	111.675	118.564	187.618	119.085	149.174	116.1	2604.72	3697.56	-0.505435	0.538106	2311.35	4450.86	-0.945284	0.000240975	4196193	4197414	-	1032	- && P27521.1 RecName: Full=Chlorophyll a-b binding protein 4, chloroplastic; AltName: Full=LHCI type III CAB-4; Flags: Precursor && PF00504:Chlorophyll A-B binding protein	-
scaffold47.302	355.321	261.158	309.155	115.505	141.209	109.136	211.054	215.579	228.222	296.125	227.625	408.222	2372.19	3346.28	-0.496322	0.0160842	3265.93	1260.02	1.37403	8.73948e-07	5126155	5131694	+	600	- && Q9ZUT9.1 RecName: Full=40S ribosomal protein S5-1 && PF00177:Ribosomal protein S7p/S5e	-
scaffold83.121	385.041	269.869	314.803	80.8899	75.4849	118.293	211.22	238.057	206.515	230.285	230.809	270.078	2636.63	3891.1	-0.561252	0.00835195	2840.81	1049.6	1.43641	1.18976e-08	1045512	1047955	-	666	- && Q08069.2 RecName: Full=40S ribosomal protein S8 && PF01201:Ribosomal protein S8e	-
scaffold20.748	73.1516	80.9195	82.1828	79.3951	78.9177	67.7495	86.2129	86.1014	76.3142	61.5544	66.8879	80.7213	2931.03	2779.18	0.0766897	0.820078	2383.47	2535.05	-0.0889338	0.790498	6364864	6370661	+	1953	- && P93805.2 RecName: Full=Phosphoglucomutase, cytoplasmic 2; Short=PGM 2; AltName: Full=Glucose phosphomutase 2 && PF00408:Phosphoglucomutase/phosphomannomutase, C-terminal domain|PF02878:Phosphoglucomutase/phosphomannomutase, alpha/beta/alpha domain I|	PGM-PMM-III
scaffold226.78	102.874	85.7883	108.666	112.781	117.856	87.6764	113.537	109.815	99.9471	127.809	104.465	106.369	2417.91	2219.99	0.123056	0.712554	2446.29	2264.7	0.111227	0.74107	786105	789815	+	1239	- && Q9SRZ6.1 RecName: Full=Cytosolic isocitrate dehydrogenase [NADP] && PF00180:Isocitrate/isopropylmalate dehydrogenase	-
novel.2910	132.063	135.863	107.564	233.719	219.125	157.482	130.395	141.525	131.733	259.589	169.147	178.354	2254.1	2090.94	0.108905	0.745043	3273.85	3242.73	0.0137157	0.976476	2055660	2056584	+	925	-	-
scaffold96.291	127.483	171.551	93.035	67.9657	70.2724	81.4248	72.8307	76.9876	122.847	82.4593	70.26	80.5922	3236.29	4634.08	-0.51794	0.143329	2674.02	2477.21	0.110226	0.716205	2728744	2731235	+	1965	- && P27523.1 RecName: Full=Chlorophyll a-b binding protein of LHCII type III, chloroplastic; Short=CAB; Flags: Precursor && PF00504:Chlorophyll A-B binding protein	-
scaffold152.204	276.78	300.238	198.761	227.236	291.82	229.153	159.524	187.438	214.828	163.254	185.319	258.332	2666.5	3669.45	-0.460407	0.0824605	2784.79	3375.32	-0.27744	0.40272	2642391	2645986	+	786	- && Q6ER94.1 RecName: Full=2-Cys peroxiredoxin BAS1, chloroplastic; AltName: Full=Thiol-specific antioxidant protein; Flags: Precursor && PF10417:C-terminal domain of 1-Cys peroxiredoxin|PF00578:AhpC/TSA family	-
scaffold127.215	73.3036	64.5336	67.9279	39.0073	38.9263	41.3016	56.4786	57.9859	61.2977	62.714	55.1132	62.0272	2686.85	3138.36	-0.224088	0.337572	2656.04	1733	0.615951	0.00381121	2369984	2373254	-	2532	- && Q9ASR1.1 RecName: Full=Elongation factor 2; Short=EF-2; AltName: Full=Protein LOW EXPRESSION OF OSMOTICALLY RESPONSIVE GENES 1 && PF00679:Elongation factor G C-terminus|PF00009:Elongation factor Tu GTP binding domain|PF14492:Elongation Factor G, doma	GTP-EFTU
scaffold434.40	521.758	409.003	348.431	201.224	302.776	248.096	224.543	321.536	299.739	851.404	478.164	523.078	2083.86	3142.53	-0.592223	0.0190696	4406.64	1760.55	1.32361	8.26609e-06	389305	390107	-	408	- && Q2QS71.1 RecName: Full=Probable histone H2A.7 >A2ZK29.1 RecName: Full=Probable histone H2A.7 && PF00125:Core histone H2A/H2B/H3/H4|PF16211:C-terminus of histone H2A	Histone
scaffold2.684	113.384	93.8756	123.388	96.8806	92.4027	78.4906	102.328	116.773	107.553	91.3845	80.9229	115.901	2668.24	2696.13	-0.0150879	0.975407	2276.13	2080.5	0.129608	0.707867	5798541	5801540	-	1353	- && O22349.1 RecName: Full=Tubulin alpha-3 chain; AltName: Full=Alpha-3-tubulin && PF00091:Tubulin/FtsZ family, GTPase domain|PF03953:Tubulin C-terminal domain	Tubulin
scaffold326.20	326.673	503.707	289.99	321.36	360.158	312.598	168.522	194.387	240.464	163.78	102.108	146.265	2547.04	4710.91	-0.887142	0.000370548	1681.01	3988.89	-1.24683	6.62221e-07	482217	483254	+	699	- && - && PF01190:Pollen proteins Ole e I like	-
scaffold39.563	589.375	471.413	450.068	182.749	197.561	192.213	297.821	398.846	381.647	557.091	397.647	673.066	2676.12	3739.77	-0.482501	0.0400795	3906.39	1350.64	1.53214	1.46804e-09	5097541	5097951	+	411	- && P59226.2 RecName: Full=Histone H3.2; AltName: Full=Histone H3.1 >P69246.2 RecName: Full=Histone H3.2 >P69248.2 RecName: Full=Histone H3.2 >Q71T45.3 RecName: Full=Histone H3.2 >Q6LBE3.3 RecName: Full=Histone H3.2 >Q6LCK1.3 RecName: Full=Histone H3.2 >	Histone
scaffold161.189	224.627	235.07	160.171	102.998	125.806	164.91	225.352	161.26	203.702	265.04	259.522	119.921	2790.08	2920.99	-0.0660771	0.895206	2936.42	1768.35	0.731657	0.0505762	1868356	1869918	-	783	- && Q9SW70.1 RecName: Full=Stress-related protein && PF05755:Rubber elongation factor protein (REF)	-
scaffold11.558	98.2136	104.394	79.9632	104.228	97.9629	76.0873	84.2049	82.9427	74.4579	42.2294	59.92	71.2123	3062.62	3572.03	-0.221689	0.412717	2124.49	3356.31	-0.659693	0.0278913	7065365	7067464	-	2100	- && Q9SNN0.1 RecName: Full=Arginine decarboxylase 1; Short=ARGDC1; Short=OsADC1 && PF02784:Pyridoxal-dependent decarboxylase, pyridoxal binding domain|PF00278:Pyridoxal-dependent decarboxylase, C-terminal sheet domain	-
scaffold253.131	186.498	234.882	139.568	154.774	203.648	237.67	120.948	143.172	153.706	149.045	157.679	108.86	2641.56	3533.43	-0.419436	0.150263	2534.42	3580.07	-0.49831	0.0937723	1015842	1017752	+	1047	- && Q9SAR5.2 RecName: Full=Ankyrin repeat domain-containing protein 2A; Short=AtAKR2 && PF12796:Ankyrin repeats (3 copies)	-
scaffold179.157	199.074	156.749	194.086	75.3514	82.0106	93.5755	138.381	158.17	153.8	201.163	162.122	198.473	2553.17	3111.53	-0.285308	0.254435	3077.15	1352.19	1.18622	6.57328e-08	1692048	1693762	+	939	- && A5BUU4.1 RecName: Full=40S ribosomal protein SA && PF00318:Ribosomal protein S2	-
scaffold83.52	111.439	115.703	95.1849	56.7412	63.1376	81.0426	99.5154	86.6217	91.4949	100.152	89.6792	66.3208	2755.2	3190.32	-0.211453	0.413646	2453.16	1895.15	0.372298	0.230307	372522	375636	-	1644	- && Q8S528.2 RecName: Full=Aldehyde dehydrogenase family 2 member B7, mitochondrial; Short=ALDH2b; Flags: Precursor && PF00171:Aldehyde dehydrogenase family	Aldedh
scaffold74.368	1023.7	699.653	660.83	255.057	248.729	305.09	483.255	580.008	535.833	903.39	590.028	1012.13	2375.04	3532.22	-0.572263	0.0196659	3598.68	1142.03	1.65578	3.69878e-10	3367265	3368174	+	246	- && P35687.1 RecName: Full=40S ribosomal protein S21 && -	-
scaffold171.56	555.375	395.233	404.28	129.838	134.661	182.636	332.963	338.916	341.643	476.336	402.675	456.225	2624.94	3501.07	-0.415299	0.0808034	3340.88	1100.62	1.60183	2.69578e-12	502826	504274	+	429	- && P46297.1 RecName: Full=40S ribosomal protein S23; AltName: Full=S12 && PF00164:Ribosomal protein S12/S23	Ribosomal-S12
scaffold6.57	77.6172	99.0887	96.4906	85.356	79.4157	80.3446	87.9927	68.3235	64.5573	29.9549	43.1129	29.9583	3067.2	3786.02	-0.303949	0.276082	1380.98	3238.26	-1.22932	1.72586e-07	525516	531505	-	2301	- && P21616.4 RecName: Full=Pyrophosphate-energized vacuolar membrane proton pump; AltName: Full=Pyrophosphate-energized inorganic pyrophosphatase; Short=H(+)-PPase; AltName: Full=Vacuolar H(+)-pyrophosphatase && PF03030:Inorganic H+ pyrophosphatase	-
scaffold54.492	244.856	161.266	233.131	79.05	79.196	74.4716	160.456	171.393	174.072	272.55	212.557	248.019	2364.16	2982.36	-0.335181	0.240165	3309.6	1034.11	1.67821	3.72641e-16	5042943	5045248	+	774	- && P35685.1 RecName: Full=60S ribosomal protein L7a-1 >P0DKK7.1 RecName: Full=60S ribosomal protein L7a-2 && PF01248:Ribosomal protein L7Ae/L30e/S12e/Gadd45 family	-
scaffold65.44	21.3747	24.6488	26.5436	63.9793	81.2723	59.429	46.0904	49.7334	40.0273	157.725	85.9497	41.838	1407.15	750.157	0.907052	4.17088e-07	2851.22	2016.09	0.499973	0.312568	349858	352828	+	1716	- && Q8RY59.1 RecName: Full=Inactive poly [ADP-ribose] polymerase RCD1; AltName: Full=Protein RADICAL-INDUCED CELL DEATH 1 && PF12174:RCD1-SRO-TAF4 (RST) plant domain	-
scaffold9.899	484.258	332.931	432.089	98.841	99.4456	135.781	270.608	285.738	273.52	407.788	282.259	423.078	2479.91	3726.62	-0.587518	0.00501698	3215.85	948.865	1.76082	8.61841e-12	7340266	7342210	+	495	- && Q96499.3 RecName: Full=60S ribosomal protein L44 && PF00935:Ribosomal protein L44	-
scaffold39.245	108.466	70.0541	101.106	41.6408	41.5164	35.3082	69.3415	70.9235	74.8294	94.0772	78.4446	131.063	2372.57	3079.35	-0.376251	0.172395	3238.97	1242.76	1.38195	1.38226e-07	2070032	2078697	-	1827	- && Q9CQE7.1 RecName: Full=Endoplasmic reticulum-Golgi intermediate compartment protein 3; AltName: Full=Serologically defined breast cancer antigen NY-BR-84 homolog && PF07970:Endoplasmic reticulum vesicle transporter|PF13850:Endoplasmic Reticulum-Golgi	-
scaffold434.44	101.775	93.6433	85.8764	89.5353	122.948	115.848	247.84	146.095	149.431	30.6716	100.967	39.3139	4809.59	2485.03	0.952674	3.72602e-05	1458.57	2763.5	-0.921713	0.037984	405285	407838	-	1467	- && P55005.1 RecName: Full=Beta-amylase; AltName: Full=1,4-alpha-D-glucan maltohydrolase && PF01373:Glycosyl hydrolase family 14	-
scaffold152.18	69.3537	62.0936	68.9919	38.6349	41.6021	39.0589	56.9013	58.0397	54.1886	46.1892	46.6744	60.656	2713.77	3209.65	-0.242099	0.279041	2381.34	1820.17	0.387694	0.136389	148881	152863	+	2658	- && Q9ASR1.1 RecName: Full=Elongation factor 2; Short=EF-2; AltName: Full=Protein LOW EXPRESSION OF OSMOTICALLY RESPONSIVE GENES 1 && PF14492:Elongation Factor G, domain II|PF03764:Elongation factor G, domain IV|PF00009:Elongation factor Tu GTP binding d	GTP-EFTU
scaffold34.457	151.711	199.351	192.335	117.207	124.927	124.381	192.545	165.18	177.192	70.5037	102.745	65.0511	3516.38	3563.91	-0.0196251	0.966576	1511.32	2291	-0.599978	0.0283779	4479866	4482115	+	1089	- && Q94F40.1 RecName: Full=GDSL esterase/lipase At1g28600; AltName: Full=Extracellular lipase At1g28600; Flags: Precursor && PF00657:GDSL-like Lipase/Acylhydrolase	Lipase-GDSL
scaffold298.15	231.48	223.891	199.198	129.701	159.31	318.487	460.499	586.231	359.163	912.102	556.52	131.035	2469.28	1146.99	1.10689	4.48689e-08	2706.32	1013.44	1.41705	0.18826	173165	173455	+	291	- && - && -	-
scaffold310.66	455.899	333.471	393.563	115.548	124.754	183.798	282.102	304.328	288.585	446.355	318.43	415.362	2408.84	3250.07	-0.431987	0.0481397	3139.57	1109.4	1.5007	2.03566e-08	998523	1001590	+	456	- && P19951.1 RecName: Full=40S ribosomal protein S14; AltName: Full=Clone MCH2 && PF00411:Ribosomal protein S11	-
scaffold9.154	586.955	388.186	426.608	154.402	151.379	140.172	299.957	323.171	334.318	647.651	469.17	649.117	2254.47	3293.33	-0.54657	0.0190188	4018.8	998.572	2.00877	1.68312e-19	1378094	1380454	+	390	- && P0CH35.1 RecName: Full=Ubiquitin-60S ribosomal protein L40-2; Contains: RecName: Full=Ubiquitin; Contains: RecName: Full=60S ribosomal protein L40-2; AltName: Full=CEP52; Flags: Precursor >P0CH34.1 RecName: Full=Ubiquitin-60S ribosomal protein L40-1;	ubiquitin
scaffold97.317	596.506	424.285	476.416	155.919	168.764	157.087	305.934	336.022	323.593	551.933	395.762	663.783	2273.43	3517.77	-0.629593	0.00154515	3669.52	1078.54	1.76647	1.70788e-12	2607068	2609411	+	390	- && P0CH35.1 RecName: Full=Ubiquitin-60S ribosomal protein L40-2; Contains: RecName: Full=Ubiquitin; Contains: RecName: Full=60S ribosomal protein L40-2; AltName: Full=CEP52; Flags: Precursor >P0CH34.1 RecName: Full=Ubiquitin-60S ribosomal protein L40-1;	ubiquitin
scaffold96.413	132.421	111.579	140.525	103.636	92.2397	78.6505	107.577	119.39	114.509	79.7312	82.739	139.108	2789.35	3135.16	-0.168687	0.565913	2383.38	2133.28	0.159928	0.697262	3584243	3587251	+	1353	- && O22349.1 RecName: Full=Tubulin alpha-3 chain; AltName: Full=Alpha-3-tubulin && PF03953:Tubulin C-terminal domain|PF00091:Tubulin/FtsZ family, GTPase domain	Tubulin
scaffold238.72	340.942	324.71	487.403	378.163	430.954	302.471	592.809	677.493	646.884	305.84	368.958	468.963	4132.25	2481.68	0.735202	0.000612678	2383.07	2278.49	0.0647842	0.874169	1343593	1344343	+	357	- && P19656.1 RecName: Full=Non-specific lipid-transfer protein; Short=LTP; AltName: Full=Phospholipid transfer protein; Short=PLTP; AltName: Allergen=Zea m 14; Flags: Precursor && PF00234:Protease inhibitor/seed storage/LTP family	-
scaffold293.97	435.284	342.289	377.648	109.811	103.232	135.454	246.296	272.826	274.632	440.774	338.133	481.816	2372.22	3444.92	-0.538101	0.00438791	3642.06	990.046	1.8791	2.21047e-15	758706	760342	+	495	- && Q9FDZ9.1 RecName: Full=60S ribosomal protein L21-2 && PF01157:Ribosomal protein L21e	-
scaffold66.49	446.876	611.212	243.276	474.413	795.096	703.711	186.634	232.975	340.578	530.464	511.17	218.176	1928.63	3285.85	-0.76865	0.329821	3078.43	4753.52	-0.626793	0.124411	689750	690295	+	420	- && P36886.1 RecName: Full=Photosystem I reaction center subunit psaK, chloroplastic; AltName: Full=Light-harvesting complex I 7 kDa protein; AltName: Full=PSI-K; AltName: Full=Photosystem I subunit X; Flags: Precursor && PF01241:Photosystem I psaG / psa	-
scaffold103.164	238.658	246.987	238.501	127.124	181.014	163.163	137.762	142.504	167.627	99.567	125.118	102.658	2782.87	4487.73	-0.689535	1.86944e-05	1963.08	2782.42	-0.503122	0.0586305	3208495	3209985	+	1029	- && Q9LEH3.1 RecName: Full=Peroxidase 15; Short=Prx15; AltName: Full=Anionic peroxidase; Flags: Precursor && PF00141:Peroxidase	-
scaffold245.32	226.618	304.035	178.919	160.925	134.705	189.999	192.1	192.543	198.705	201.86	184.636	204.421	3063.93	3713.85	-0.277332	0.395938	2998.38	2425.13	0.306074	0.265633	384376	387221	+	870	- && Q6EU94.1 RecName: Full=Aquaporin PIP1-1; AltName: Full=OsPIP1;1; AltName: Full=Plasma membrane intrinsic protein 1-1; AltName: Full=Plasma membrane intrinsic protein 1a; Short=PIP1a; AltName: Full=Water channel protein RWC1; Short=RWC-1 && PF00230:Ma	-
scaffold58.80	551.187	501.572	414.243	264.578	296.035	274.767	302.099	377.506	352.784	581.347	423.715	573.586	2524.53	3577.12	-0.502396	0.0189403	3730.53	1941.97	0.941802	5.30694e-05	802920	803570	-	405	- && Q6ZL42.1 RecName: Full=Probable histone H2A.2 >A2YMC6.1 RecName: Full=Probable histone H2A.2 && PF16211:C-terminus of histone H2A|PF00125:Core histone H2A/H2B/H3/H4	Histone
scaffold74.201	400.39	352.41	379.345	285.792	274.149	203.552	291.525	309.203	295.246	277.81	286.865	405.409	2434.06	3069.05	-0.334322	0.0902898	2548.33	1973.27	0.368967	0.247924	1832353	1834169	+	450	- && P62162.2 RecName: Full=Calmodulin; Short=CaM >P62163.2 RecName: Full=Calmodulin-2; Short=CaM-2 >A2WN93.2 RecName: Full=Calmodulin-1; Short=CaM-1 >Q0JNS6.2 RecName: Full=Calmodulin-1; Short=CaM-1 && PF13499:EF-hand domain pair	-
scaffold54.12	33.5465	40.0874	49.6143	39.9377	36.903	34.9018	42.4601	41.2747	44.4138	27.0315	28.2454	41.6146	2773.59	2662.64	0.0584166	0.898555	2028.04	2300.26	-0.181728	0.600478	284212	296014	+	3585	- && Q6GQT9.1 RecName: Full=Nodal modulator 1; Flags: Precursor && PF13620:Carboxypeptidase regulatory-like domain	-
scaffold122.202	152.781	98.5639	146.821	49.8725	51.9231	48.6069	97.7708	96.282	104.433	109.675	98.9684	152.089	2513.89	3348.19	-0.413589	0.126223	2938.06	1204.46	1.28645	1.63013e-07	1781854	1784623	+	1395	- && P35684.2 RecName: Full=60S ribosomal protein L3 && PF00297:Ribosomal protein L3	-
scaffold34.383	14.0469	15.3485	19.0497	23.2436	19.6182	15.9274	19.2239	19.0554	19.184	16.7312	13.1822	19.4148	2460.24	2070.42	0.248345	0.365887	2041.95	2395.04	-0.230177	0.501806	3662107	3671600	+	7092	- && Q9SSD2.1 RecName: Full=Pre-mRNA-processing-splicing factor 8A; AltName: Full=PRP8 homolog A; Short=AtPRP8A; AltName: Full=Protein ABNORMAL SUSPENSOR 2; AltName: Full=Protein EMBRYO DEFECTIVE 14; AltName: Full=Protein EMBRYO DEFECTIVE 177; AltName: Fu	Mov34
scaffold190.100	801.873	596.212	578.174	166.955	186.454	235.072	445.847	486.925	466.757	893.256	634.002	741.51	2408.04	3392.21	-0.494057	0.0246904	3771.03	962.278	1.97035	1.5509e-16	1838186	1840241	+	285	- && Q8LEM8.1 RecName: Full=60S ribosomal protein L37-3 && -	-
novel.4765	74.9307	64.422	83.5603	69.7587	57.3649	61.4445	87.7237	76.8494	81.4785	58.6125	60.3742	61.057	2995.84	2709.63	0.144527	0.651029	2117.57	2184.15	-0.0446612	0.891555	551696	554628	-	2017	PF03720:UDP-glucose/GDP-mannose dehydrogenase family, UDP binding domain|PF03721:UDP-glucose/GDP-mannose dehydrogenase family, NAD binding domain|PF00984:UDP-glucose/GDP-mannose dehydrogenase family, central domain	-
scaffold182.28	164.421	164.422	155.997	72.5471	72.2245	112.278	143.594	150.453	149.8	132.562	138.924	142.568	3014.55	3284.89	-0.123798	0.646144	2716.38	1659.05	0.711305	0.00899586	255895	258677	-	1125	- && - && PF04774:Hyaluronan / mRNA binding family|PF09598:Stm1	-
scaffold22.547	1055	721.95	700.626	197.139	216.014	336.523	488.323	566.363	563.799	954.816	626.73	837.753	2403.93	3670.78	-0.610408	0.00887005	3472.1	1057.83	1.71461	1.68147e-09	6726958	6727874	+	246	- && P35687.1 RecName: Full=40S ribosomal protein S21 && -	-
scaffold13.376	386.356	267.114	316.062	99.1858	112.873	130.841	210.335	229.829	247.815	296.433	274.837	377.76	2355.3	3312.17	-0.491786	0.0323916	3140.61	1115.6	1.49319	2.3779e-10	3203551	3206036	-	567	- && P42791.2 RecName: Full=60S ribosomal protein L18-2 && -	-
scaffold154.166	298.587	215.515	254.859	111.329	120.832	113.959	210.425	205.471	219.051	328.832	257.457	360.958	2495.48	3016.16	-0.273378	0.303145	3598.76	1293.39	1.4763	3.13136e-11	2444967	2447408	+	651	- && B8B9K6.1 RecName: Full=60S ribosomal protein L10a >B7F845.1 RecName: Full=60S ribosomal protein L10a && PF00687:Ribosomal protein L1p/L10e family	-
scaffold279.68	573.201	441.571	393.259	137.824	163.001	186.753	280.605	319.402	275.069	461.035	343.112	472.028	2456.46	3942.63	-0.68219	0.000863639	3462.77	1300.85	1.4124	4.06295e-09	639754	640218	-	465	- && P54348.3 RecName: Full=Histone H2B.5; Short=H2B && PF00125:Core histone H2A/H2B/H3/H4	Histone
scaffold229.39	555.166	735.242	257.105	432.173	644.654	678.035	235.872	276.36	317.341	578.167	525.932	377.643	1968.76	3655.53	-0.892725	0.230098	3392.03	3955.73	-0.221799	0.54193	377970	378449	+	393	- && Q5ZBY9.1 RecName: Full=Photosystem II reaction center W protein, chloroplastic; AltName: Full=PSII 6.1 kDa protein; Flags: Precursor && PF07123:Photosystem II reaction centre W protein (PsbW)	-
scaffold65.590	256.589	166.373	235.705	81.666	89.1586	78.9919	157.973	175.277	153.785	236.612	188.245	326.637	2328.59	3144.25	-0.433164	0.0982694	3475.94	1135.79	1.61368	6.14637e-10	4650204	4652444	+	792	- && P49397.2 RecName: Full=40S ribosomal protein S3a; AltName: Full=CYC07 protein && PF01015:Ribosomal S3Ae family	-
scaffold47.132	573.439	385.67	459.854	163.463	196.045	163.816	315.637	323.728	349.311	551.668	404.466	716.562	2220.54	3180.43	-0.518247	0.0227717	3633.88	1117.41	1.70133	1.58914e-10	3084085	3085601	+	372	- && Q9LZ41.1 RecName: Full=60S ribosomal protein L35-4 && PF00831:Ribosomal L29 protein	-
scaffold63.577	1046.28	750.937	757.807	157.361	175.455	341.139	521.378	588.607	543.887	825.616	623.943	882.075	2456.25	3785.81	-0.623841	0.00271736	3347.34	950.643	1.81596	2.25408e-08	5548207	5551492	+	246	- && - && -	-
scaffold132.268	63.9007	65.035	78.467	76.3312	78.4562	54.4844	74.152	70.3281	80.5148	89.617	76.0474	107.232	2673.33	2459.5	0.119795	0.718237	3134.54	2365.23	0.40625	0.180871	2258913	2264381	-	1968	- && P42731.1 RecName: Full=Polyadenylate-binding protein 2; Short=PABP-2; Short=Poly(A)-binding protein 2 && PF00076:RNA recognition motif. (a.k.a. RRM, RBD, or RNP domain)|PF00658:Poly-adenylate binding protein, unique domain	RRM-1
scaffold83.243	370.726	464.811	409.283	436.222	370.229	695.653	504.927	517.977	503.405	264.161	358.537	221.136	3897.62	3170.57	0.297834	0.174681	2078.57	3645.37	-0.810408	0.0148748	1978554	1979111	-	423	- && - && PF02496:ABA/WDS induced protein	-
scaffold4.480	185.673	233.562	119.612	122.365	126.197	146.814	82.8701	140.758	134.782	102.938	87.9112	100.722	2902.77	4346.12	-0.582026	0.0936513	2280.54	3042.85	-0.416128	0.0826672	5628848	5630598	+	1341	- && Q9MB14.2 RecName: Full=Polyphenol oxidase II, chloroplastic; Short=PPO-II; AltName: Full=Catechol oxidase II; Flags: Precursor && PF00264:Common central domain of tyrosinase|PF12143:Protein of unknown function (DUF-B2219)|PF12142:Polyphenol oxidase m	-
scaffold104.81	100.395	162.754	60.0942	228.713	337.184	285.874	73.4159	69.0246	86.5759	77.1183	112.363	56.1436	1846.04	2593.63	-0.490475	0.564281	1908.44	6524.06	-1.77325	1.313e-09	858818	861558	+	1335	- && P12859.2 RecName: Full=Glyceraldehyde-3-phosphate dehydrogenase B, chloroplastic; AltName: Full=NADP-dependent glyceraldehydephosphate dehydrogenase subunit B; Flags: Precursor && PF00044:Glyceraldehyde 3-phosphate dehydrogenase, NAD binding domain|P	-
scaffold97.22	82.757	69.7891	89.5251	55.9009	54.1083	56.4381	79.0199	80.3692	85.0119	115.958	92.3456	104.445	2563.03	2533.96	0.0161948	0.972585	3168.24	1659.76	0.932635	9.46045e-06	286142	292056	+	1737	- && Q65XK0.1 RecName: Full=Ketol-acid reductoisomerase, chloroplastic; AltName: Full=Acetohydroxy-acid reductoisomerase; AltName: Full=Alpha-keto-beta-hydroxylacyl reductoisomerase; AltName: Full=Protein KARI; Flags: Precursor && PF01450:Acetohydroxy aci	-
scaffold334.69	99.6065	92.2076	109.55	62.1609	68.5985	66.6079	94.3533	96.7416	92.3573	79.0886	75.0943	84.4856	2849.07	3023.38	-0.0858184	0.793983	2317.85	1886.16	0.297309	0.215686	909169	913087	-	1665	- && Q01859.2 RecName: Full=ATP synthase subunit beta, mitochondrial; Flags: Precursor && PF11421:ATP synthase F1 beta subunit|PF00006:ATP synthase alpha/beta family, nucleotide-binding domain|PF00306:ATP synthase alpha/beta chain, C terminal domain|PF028	ATP-synt-ab
scaffold2.1363	411.728	449.711	308.706	239.175	220.11	267.436	257.612	288.009	252.616	250.151	217.109	286.15	2761.19	4035.19	-0.546988	0.0115046	2519.13	2390.25	0.075697	0.824234	11414591	11415274	+	573	- && O65660.1 RecName: Full=PLAT domain-containing protein 1; Short=AtPLAT1; Short=PLAT domain protein 1; Flags: Precursor && PF01477:PLAT/LH2 domain	-
scaffold54.1	17.5661	11.363	13.3545	58.0178	76.1456	76.4878	39.6232	57.9646	54.2213	318.775	204.606	59.7904	1298.08	360.739	1.84851	2.10997e-18	4801.91	1711.38	1.48844	0.0706841	67997	70006	-	1416	- && - && PF00582:Universal stress protein family	Usp
scaffold77.458	431.538	610.723	223.161	544.771	754.743	778.121	182.801	204.714	284.361	286.844	405.751	195.88	1777.37	3331.51	-0.906392	0.206796	2264.68	5220.4	-1.20476	0.000101149	4462182	4462964	+	438	- && Q949Q5.1 RecName: Full=Photosystem I subunit O; Short=PSI-O; Flags: Precursor && -	-
scaffold31.698	51.3675	57.5087	75.7842	66.2826	61.6721	58.3258	68.833	58.9709	67.1296	36.2977	55.3281	44.2649	2961.95	2801.32	0.0799175	0.856775	1993.4	2692.24	-0.433427	0.116542	5869126	5878605	+	2517	- && Q9LKJ3.1 RecName: Full=Alpha-glucan phosphorylase, H isozyme; AltName: Full=Starch phosphorylase H && PF00343:Carbohydrate phosphorylase	-
scaffold183.74	199.592	253.522	139.555	180.016	165.013	158.752	167.611	153.401	146.613	104.33	153.765	107.432	3040.01	3839.63	-0.336668	0.305518	2293.34	3115.48	-0.441877	0.110701	804332	805740	+	1077	- && Q7XJE6.1 RecName: Full=Metacaspase-1; Short=AtMC1; AltName: Full=Metacaspase 1b; Short=AtMCP1b; AltName: Full=Protein LSD ONE LIKE 3 && PF00656:Caspase domain	Peptidase-C14
scaffold1.311	365.194	476.854	248.922	553.955	824.05	606.56	215.331	249.069	298.247	428.884	492.474	245.216	1989.6	2834.72	-0.510504	0.108705	2933.01	4919.55	-0.746099	0.0257883	3046910	3047480	-	432	- && O65101.1 RecName: Full=Photosystem I reaction center subunit VI, chloroplastic; Short=PSI-H; AltName: Full=Light-harvesting complex I 11 kDa protein; Flags: Precursor && PF03244:Photosystem I reaction centre subunit VI	-
scaffold161.97	242.817	167.171	224.078	79.05	89.8789	80.8988	156.674	158.026	182.321	239.136	205.764	287.893	2322.74	2957.71	-0.348782	0.196453	3310.3	1109.91	1.5765	1.8364e-12	1007478	1009714	+	774	- && P35685.1 RecName: Full=60S ribosomal protein L7a-1 >P0DKK7.1 RecName: Full=60S ribosomal protein L7a-2 && PF01248:Ribosomal protein L7Ae/L30e/S12e/Gadd45 family	-
scaffold109.338	144.01	109.759	131.024	83.9554	72.183	72.4592	99.242	112.4	107.859	96.3849	101.718	174.741	2586.75	3109.11	-0.265255	0.306124	2920.74	1760.37	0.730437	0.0208778	3224167	3226530	-	1341	- && Q9ZPN7.1 RecName: Full=Tubulin beta-4 chain; AltName: Full=Beta-4-tubulin && PF03953:Tubulin C-terminal domain|PF00091:Tubulin/FtsZ family, GTPase domain	Tubulin
scaffold98.237	295.32	331.443	168.987	159.617	225.175	244.169	154.912	177.671	189.505	202.91	207.104	224.113	2525.11	3833.87	-0.602186	0.0424882	2962.47	2889.84	0.0358121	0.92634	2149226	2150374	-	801	- && O80360.1 RecName: Full=50S ribosomal protein L3, chloroplastic; Flags: Precursor && PF00297:Ribosomal protein L3	-
scaffold111.110	48.6482	52.8536	61.7993	38.0164	37.704	38.8995	99.5922	105.681	87.7465	38.7402	44.387	54.9934	4595.17	2556.27	0.84584	6.31934e-07	2093.99	1709.43	0.292763	0.29892	824959	829279	-	2598	- && Q7G794.1 RecName: Full=Putative linoleate 9S-lipoxygenase 3; AltName: Full=Lipoxygenase 3 && PF01477:PLAT/LH2 domain|PF00305:Lipoxygenase	Lipoxygenase
scaffold140.64	310.011	213.869	270.199	78.2039	78.0086	90.9396	182.751	220.713	207.391	323.687	251.435	319.656	2434.18	3158.15	-0.375491	0.149355	3445.32	936.225	1.87963	2.16511e-18	1044470	1046921	+	660	- && Q9C9C5.1 RecName: Full=60S ribosomal protein L6-3 && PF01159:Ribosomal protein L6e	-
scaffold531.8	237.943	184.8	218.372	69.5107	73.1703	68.3627	179.342	177.961	173.63	197.421	193.543	237.965	2692.3	3244.79	-0.269262	0.267712	3082.43	1017.67	1.5988	7.15056e-15	154297	156070	+	840	- && Q9SCM3.1 RecName: Full=40S ribosomal protein S2-4 && PF03719:Ribosomal protein S5, C-terminal domain|PF00333:Ribosomal protein S5, N-terminal domain	-
scaffold16.272	516.196	404.027	373.534	179.217	192.629	231.09	290.432	328.37	322.328	469.396	425.366	420.085	2574.01	3529.42	-0.455106	0.0414712	3472.64	1567.32	1.14769	6.00082e-08	3393311	3393763	+	453	- && P30756.3 RecName: Full=Histone H2B.2 && PF00125:Core histone H2A/H2B/H3/H4	Histone
scaffold38.128	227.891	165.675	195.785	86.6216	86.6028	78.6632	154.293	166.284	171.086	267.156	207.979	239.321	2297.58	2748.42	-0.2584	0.346557	3225.18	1119.35	1.52666	2.90778e-13	1786395	1788731	+	774	- && P35685.1 RecName: Full=60S ribosomal protein L7a-1 >P0DKK7.1 RecName: Full=60S ribosomal protein L7a-2 && PF01248:Ribosomal protein L7Ae/L30e/S12e/Gadd45 family	-
scaffold146.28	70.9498	63.6496	75.1353	68.1518	67.7107	49.6902	65.4544	68.598	72.7943	90.3675	77.3867	108.592	2450.26	2479.41	-0.0172716	0.968387	3164.47	2090.78	0.5979	0.0306066	302083	307599	-	1962	- && P42731.1 RecName: Full=Polyadenylate-binding protein 2; Short=PABP-2; Short=Poly(A)-binding protein 2 && PF00076:RNA recognition motif. (a.k.a. RRM, RBD, or RNP domain)|PF00658:Poly-adenylate binding protein, unique domain	RRM-1
scaffold106.299	150.179	172.479	130.367	262.996	270.97	318.281	259.798	287.28	273.714	165.853	246.172	193.496	3701.63	2037.01	0.862101	1.80007e-07	2635.98	3653.62	-0.470884	0.0819887	2341877	2344774	-	747	- && Q75GB1.1 RecName: Full=Auxin-responsive protein IAA17; AltName: Full=Indoleacetic acid-induced protein 17 && PF02309:AUX/IAA family	-
scaffold17.189	497.253	352.289	461.697	138.329	143.594	157.41	310.532	317.9	337.971	513.026	404.244	546.077	2363.03	3200.36	-0.437666	0.0580412	3458.29	1021.23	1.75968	6.38088e-16	1951962	1953197	+	405	- && Q9SIM4.1 RecName: Full=60S ribosomal protein L14-1 && PF01929:Ribosomal protein L14	-
scaffold127.286	69.3143	59.912	67.643	42.8295	43.8247	44.3127	54.1878	53.8454	58.5372	54.0994	47.1464	57.5328	2546.32	3003.14	-0.238182	0.312792	2345.38	1903.53	0.301081	0.225562	3308074	3311503	-	2532	- && Q9ASR1.1 RecName: Full=Elongation factor 2; Short=EF-2; AltName: Full=Protein LOW EXPRESSION OF OSMOTICALLY RESPONSIVE GENES 1 && PF00679:Elongation factor G C-terminus|PF00009:Elongation factor Tu GTP binding domain|PF14492:Elongation Factor G, doma	GTP-EFTU
scaffold225.254	259.368	314.577	250.795	246.005	210.513	235.186	232.531	176.45	162.573	60.5951	109.675	64.1843	2990.46	4304.59	-0.525515	0.0223702	1183.59	3443.36	-1.54037	3.21155e-08	1857232	1858200	-	867	- && Q38910.1 RecName: Full=Probable xyloglucan endotransglucosylase/hydrolase protein 23; Short=At-XTH23; Short=XTH-23; Flags: Precursor && PF06955:Xyloglucan endo-transglycosylase (XET) C-terminus|PF00722:Glycosyl hydrolases family 16	-
scaffold35.52	118.189	98.8081	92.0595	45.0976	46.304	56.7922	74.3487	75.8563	83.09	119.088	96.2104	107.388	2324.11	3070.99	-0.401857	0.0597333	3105.1	1403.23	1.14581	2.0856e-07	491308	498221	-	1650	- && P56335.1 RecName: Full=Eukaryotic translation initiation factor 5A-3; Short=eIF-5A-3; AltName: Full=eIF-4D && PF01287:Eukaryotic elongation factor 5A hypusine, DNA-binding OB fold	-
scaffold65.472	429.262	339.657	374.713	124.632	138.23	156.326	282.738	316.765	304.565	409.087	340.252	473.136	2505.32	3162.34	-0.335819	0.135052	3274.73	1104.12	1.56842	7.21403e-12	3781155	3782616	+	459	- && P34788.1 RecName: Full=40S ribosomal protein S18 && PF00416:Ribosomal protein S13/S18	-
scaffold74.134	70.9409	88.7677	51.2012	69.2234	77.8553	96.0045	96.434	92.359	95.7325	135.241	101.492	54.9733	2999.03	2215.36	0.437332	0.116835	2964.66	2435.17	0.283804	0.513097	1124071	1128060	-	1746	- && Q8VZF1.1 RecName: Full=Acetate/butyrate--CoA ligase AAE7, peroxisomal; AltName: Full=AMP-binding protein 7; Short=AtAMPBP7; AltName: Full=Acetyl-CoA synthetase; AltName: Full=Acyl-activating enzyme 7; AltName: Full=Butyryl-CoA synthetase; AltName: Fu	AMP-binding
scaffold204.89	139.591	177.694	104.765	326.117	333.863	279.057	116.016	95.3516	112.053	118.537	64.4351	56.3146	2173.04	2826.03	-0.378952	0.208541	1551.72	6000.96	-1.95149	8.72823e-11	1968010	1969241	-	1113	- && Q9T0I5.1 RecName: Full=Proline-rich protein 4; Short=AtPRP4; Flags: Precursor && PF01190:Pollen proteins Ole e I like	-
scaffold371.40	549.685	825.71	391.519	495.02	513.932	447.052	307.459	334.647	491.724	225.045	319.056	448.054	2711.88	4207.43	-0.633605	0.065384	2294.11	3310.28	-0.528978	0.110069	437485	437880	+	396	- && Q9SU33.1 RecName: Full=pEARLI1-like lipid transfer protein 3; Flags: Precursor && PF14547:Hydrophobic seed protein	-
scaffold34.170	70.4079	63.0151	56.5139	43.4628	35.6764	38.1797	56.6708	65.4624	72.944	123.707	83.2928	80.0941	2360.64	2292.07	0.0427793	0.921919	3353.41	1350.13	1.31245	2.45486e-07	1747953	1749956	-	2004	- && Q9C6I8.1 RecName: Full=Nucleolar GTP-binding protein 1 && PF08155:NOGCT (NUC087) domain|PF06858:Nucleolar GTP-binding protein 1 (NOG1)	-
scaffold48.267	625.255	423.986	411.854	102.497	96.4038	154.933	282.927	281.876	304.466	517.912	364.263	513.232	2298.68	3854.33	-0.745505	0.000507235	3566.51	889.183	2.00386	1.17564e-13	2340043	2340480	+	438	- && Q9LR33.1 RecName: Full=60S ribosomal protein L27a-2 && PF00828:Ribosomal protein L18e/L15	-
scaffold15.463	144.494	98.143	147.155	39.8842	42.2731	56.7815	95.5545	96.0918	90.3121	78.6267	87.9634	121.026	2445.89	3376.56	-0.465276	0.0616701	2412.65	1145.54	1.07457	9.99768e-05	4290651	4294213	-	1437	- && - && PF04774:Hyaluronan / mRNA binding family|PF09598:Stm1	-
scaffold302.85	286.606	205.945	226.242	74.1467	74.5072	127.653	171.698	185.25	167.487	260.116	186.074	247.277	2421.93	3312.59	-0.451545	0.0436571	3095.16	1212.47	1.35198	4.2061e-06	640966	642555	+	765	- && Q40680.3 RecName: Full=Elongation factor 1-delta 1; Short=EF-1-delta 1; AltName: Full=Elongation factor 1B-beta 1; AltName: Full=eEF-1B beta 1 && PF00736:EF-1 guanine nucleotide exchange domain	-
scaffold78.397	117.41	110.339	124.407	117.439	108.838	121.639	131.89	135.594	129.246	128.927	114.49	102.715	2715.93	2405.94	0.174731	0.493171	2287.77	2264.92	0.0144271	0.967588	4643893	4645566	-	1134	- && P53492.1 RecName: Full=Actin-7; AltName: Full=Actin-2 && PF00022:Actin	Actin
novel.2701	104.125	124.947	83.1201	169.026	145.889	107.041	116.012	137.093	132.59	264.196	170.214	157.738	2510.36	2025.22	0.310288	0.275833	3720.13	2613.15	0.509511	0.131933	1164085	1165162	-	1078	-	-
scaffold98.88	426.372	561.106	265.631	402.628	368.014	453.367	317.966	228.952	262.471	200.298	337.022	148.499	2579.42	3978.86	-0.625222	0.0486167	2106.84	3709.68	-0.816087	0.016262	864628	865155	+	528	- && P21569.1 RecName: Full=Peptidyl-prolyl cis-trans isomerase; Short=PPIase; AltName: Full=Cyclophilin; AltName: Full=Cyclosporin A-binding protein; AltName: Full=Rotamase && PF00160:Cyclophilin type peptidyl-prolyl cis-trans isomerase/CLD	Pro-isomerase
scaffold194.75	114.681	150.649	114.71	112.98	156.715	135.817	99.0546	110.442	128.971	70.7719	88.2659	110.144	2863.44	3204.89	-0.162508	0.641496	2200.9	3259.83	-0.566657	0.0500318	873958	875358	+	1401	- && Q43467.1 RecName: Full=Elongation factor Tu, chloroplastic; Short=EF-Tu; Flags: Precursor && PF03144:Elongation factor Tu domain 2|PF03143:Elongation factor Tu C-terminal domain|PF00009:Elongation factor Tu GTP binding domain	GTP-EFTU
scaffold83.488	80.4732	79.7067	80.7604	63.7301	72.3256	61.5631	62.5648	69.0056	74.6845	49.974	59.0087	69.1579	2633.96	3069.39	-0.220763	0.359945	2198.26	2399.25	-0.126177	0.698766	4122753	4127427	+	2115	- && Q02028.1 RecName: Full=Stromal 70 kDa heat shock-related protein, chloroplastic; Flags: Precursor && PF00012:Hsp70 protein	HSP70
scaffold326.17	130.655	182.395	113.716	329.533	333.317	269.074	122.02	107.712	117.635	106.264	63.738	45.9399	2289.89	2803.91	-0.292052	0.352544	1373.37	5843.55	-2.08927	1.2411e-11	413678	414864	-	1092	- && Q9T0I5.1 RecName: Full=Proline-rich protein 4; Short=AtPRP4; Flags: Precursor && PF01190:Pollen proteins Ole e I like	-
scaffold242.12	489.092	380.023	403.226	160.358	179.663	174.94	262.897	323.577	323.031	456.2	410.593	559.585	2520.7	3517.95	-0.480701	0.0269947	3820.97	1356.63	1.49389	8.91597e-12	128284	128742	+	459	- && Q75L11.2 RecName: Full=Probable histone H2A.6 >A2XZN0.2 RecName: Full=Probable histone H2A.6 && PF16211:C-terminus of histone H2A|PF00125:Core histone H2A/H2B/H3/H4	Histone
scaffold99.157	469.605	357.128	389.947	112.364	125.6	146.92	263.319	301.404	298.241	381.028	320.811	429.865	2375.9	3342.26	-0.492157	0.0171002	3011.43	1007.08	1.58021	4.65989e-12	1789481	1792621	-	456	- && P19951.1 RecName: Full=40S ribosomal protein S14; AltName: Full=Clone MCH2 && PF00411:Ribosomal protein S11	-
scaffold94.352	486.125	483.821	378.289	527.411	527.459	622.058	475.583	439.212	427.813	348.085	524.224	220.963	2893.28	2897.52	-0.00182483	0.997094	2270.6	3435.93	-0.597527	0.0970137	3044049	3046091	-	357	- && - && -	-
scaffold13.834	195.73	187.356	165.927	107.216	110.731	128.804	134.308	133.599	136.36	115.347	120.137	126.012	2504.03	3391.85	-0.437644	0.0147171	2163.01	2041.77	0.0832219	0.78673	7115374	7118920	+	1026	- && P17783.1 RecName: Full=Malate dehydrogenase, mitochondrial; Flags: Precursor && PF00056:lactate/malate dehydrogenase, NAD binding domain|PF02866:lactate/malate dehydrogenase, alpha/beta C-terminal domain	-
scaffold1.367	524.418	406.987	406.292	199.987	206.015	233.477	274.995	337.506	318.319	386.991	323.314	456.912	2545.9	3649.85	-0.519356	0.0143497	3086.01	1662.59	0.892249	0.000185358	3411214	3411666	+	453	- && Q6ZBP3.1 RecName: Full=Histone H2B.2 >A2YWI3.1 RecName: Full=Histone H2B.2 && PF00125:Core histone H2A/H2B/H3/H4	Histone
scaffold239.159	378.785	395.455	276.433	299.262	308.883	411.291	401.117	363.495	314.252	502.86	527.601	301.495	2266	2200.59	0.0427112	0.929755	2698.53	2035.62	0.406716	0.231296	1451250	1451889	-	348	- && P56330.1 RecName: Full=Protein translation factor SUI1 homolog; AltName: Full=Protein GOS2 && PF01253:Translation initiation factor SUI1	SUI1
scaffold487.30	156.551	166.797	97.4964	84.7296	81.0761	125.488	97.4109	104.647	93.8061	227.556	141.706	82.5448	1987.88	2818.12	-0.503025	0.0670004	2927.41	1860.18	0.654121	0.115793	272972	274906	-	1113	- && Q9FJ95.1 RecName: Full=Sorbitol dehydrogenase; AltName: Full=L-iditol 2-dehydrogenase && PF08240:Alcohol dehydrogenase GroES-like domain|PF00107:Zinc-binding dehydrogenase	ADH-N
scaffold2.1041	537.705	459.346	384.436	158.968	164.298	224.599	264.123	306.347	272.329	488.04	370.449	389.463	2350.7	3842.84	-0.708669	0.000195412	3361.64	1452.3	1.21075	9.04047e-07	8938693	8939154	+	462	- && P54348.3 RecName: Full=Histone H2B.5; Short=H2B && PF00125:Core histone H2A/H2B/H3/H4	Histone
scaffold13.102	516.6	441.634	351.701	150.988	189.15	221.237	232.072	314.761	280.224	441.672	352.702	506.236	2292.14	3619.79	-0.658762	0.00339059	3484.25	1478.21	1.23695	1.25233e-06	942658	943116	+	459	- && Q75L11.2 RecName: Full=Probable histone H2A.6 >A2XZN0.2 RecName: Full=Probable histone H2A.6 && PF16211:C-terminus of histone H2A|PF00125:Core histone H2A/H2B/H3/H4	Histone
scaffold94.92	168.931	228.604	178.468	204.766	187.942	185.604	146.246	165.524	171.397	170.284	152.781	159.155	2529.31	3006.16	-0.249103	0.378386	2437.91	2878.94	-0.239944	0.331549	768125	769646	+	867	- && Q7XSQ9.3 RecName: Full=Probable aquaporin PIP1-2; AltName: Full=OsPIP1;2; AltName: Full=Plasma membrane intrinsic protein 1-2 && PF00230:Major intrinsic protein	-
scaffold192.34	407.608	303.381	334.033	133.815	141.874	121.253	236.549	258.335	258.176	444.803	335.709	561.015	2250.56	3116.28	-0.469361	0.0261647	3877.44	1128.06	1.78123	1.62605e-12	485709	487051	+	495	- && Q9FDZ9.1 RecName: Full=60S ribosomal protein L21-2 && PF01157:Ribosomal protein L21e	-
scaffold120.173	85.5896	101.402	101.003	50.4218	42.3692	55.167	119.001	93.2274	82.3772	85.7072	79.9113	63.4142	2458.8	2398.95	0.0353509	0.942728	1845.6	1174.69	0.65176	0.0103771	1274955	1277815	+	1383	- && P25777.2 RecName: Full=Oryzain beta chain; Flags: Precursor && PF00396:Granulin|PF00112:Papain family cysteine protease|PF08246:Cathepsin propeptide inhibitor domain (I29)	Peptidase-C1
scaffold101.75	262.633	191.372	214.844	70.3475	78.4681	72.1604	151.181	158.401	146.44	206.182	165.739	246.307	2320.7	3396.87	-0.549441	0.00628828	3042.13	1069.26	1.50843	9.65173e-11	1170357	1172150	-	843	- && Q9SCM3.1 RecName: Full=40S ribosomal protein S2-4 && PF00333:Ribosomal protein S5, N-terminal domain|PF03719:Ribosomal protein S5, C-terminal domain	-
scaffold130.143	336.698	213.923	295.383	87.0483	98.4777	97.1805	192.022	197.207	183.966	230.326	198.294	352.355	2252.6	3319.35	-0.559251	0.0173832	2969.7	1056.27	1.49131	4.74713e-08	1424026	1426424	-	651	- && P25460.1 RecName: Full=40S ribosomal protein S11 && PF00366:Ribosomal protein S17|PF16205:Ribosomal-S17 N-terminal	-
scaffold99.207	63.4916	58.277	67.229	47.8254	40.7916	31.7739	164.073	172.367	163.278	327.626	222.047	278.721	3167.6	1195.65	1.40531	1.63139e-23	5073.7	726.175	2.80462	7.44743e-30	2348286	2349335	+	1050	- && - && -	-
scaffold3.319	517.025	391.937	424.098	166.672	171.167	172.061	349.719	324.586	339.398	408.277	349.314	553.178	2386.61	3131.88	-0.392005	0.0736362	2984.78	1141.52	1.38662	1.81634e-08	4421537	4423502	-	390	- && P0CH35.1 RecName: Full=Ubiquitin-60S ribosomal protein L40-2; Contains: RecName: Full=Ubiquitin; Contains: RecName: Full=60S ribosomal protein L40-2; AltName: Full=CEP52; Flags: Precursor >P0CH34.1 RecName: Full=Ubiquitin-60S ribosomal protein L40-1;	ubiquitin
scaffold5.300	182.324	184.821	149.337	65.9887	75.7599	69.462	104.758	138.535	143.474	153.617	131.969	188.976	2732.64	3637.99	-0.412598	0.0915453	3240.83	1418.36	1.19211	2.88238e-07	3608349	3611401	-	1170	- && P59226.2 RecName: Full=Histone H3.2; AltName: Full=Histone H3.1 >P69246.2 RecName: Full=Histone H3.2 >P69248.2 RecName: Full=Histone H3.2 >Q71T45.3 RecName: Full=Histone H3.2 >Q6LBE3.3 RecName: Full=Histone H3.2 >Q6LCK1.3 RecName: Full=Histone H3.2 >	Histone
scaffold48.566	450.525	507.777	255.678	322.998	291.07	404.518	298.561	208.399	253.611	281.385	423.388	236.176	2423.91	3855.34	-0.669441	0.0273016	2892.37	3086.63	-0.0936992	0.826482	5082595	5083122	-	528	- && P21569.1 RecName: Full=Peptidyl-prolyl cis-trans isomerase; Short=PPIase; AltName: Full=Cyclophilin; AltName: Full=Cyclosporin A-binding protein; AltName: Full=Rotamase && PF00160:Cyclophilin type peptidyl-prolyl cis-trans isomerase/CLD	Pro-isomerase
scaffold50.269	127.309	93.5809	132.623	68.6458	64.9347	50.8915	89.4492	96.6454	99.3664	100.906	96.1026	156.544	2285.35	2825.46	-0.306213	0.265602	2737.84	1404.84	0.962619	0.00091051	2085890	2087968	+	1326	- && O64937.2 RecName: Full=Elongation factor 1-alpha; Short=EF-1-alpha && PF03143:Elongation factor Tu C-terminal domain|PF00009:Elongation factor Tu GTP binding domain|PF03144:Elongation factor Tu domain 2	GTP-EFTU
scaffold15.95	190.436	122.486	162.589	65.8349	68.0343	55.8063	106.469	114.62	125.693	175.393	146.054	258.643	2154.58	2948.77	-0.45271	0.0797748	3486.46	1120.65	1.6374	1.69595e-09	1068929	1073382	-	1029	- && Q943F3.1 RecName: Full=60S ribosomal protein L18a && PF01775:Ribosomal L18ae/LX protein domain	-
scaffold58.81	458.008	359.408	275.057	157.869	211.578	211.915	195.18	261.917	252.66	907.003	480.405	461.453	1748.61	2683.29	-0.617288	0.0184398	4395.97	1360.85	1.69162	4.05194e-08	805709	806499	-	408	- && Q2QS71.1 RecName: Full=Probable histone H2A.7 >A2ZK29.1 RecName: Full=Probable histone H2A.7 && PF00125:Core histone H2A/H2B/H3/H4|PF16211:C-terminus of histone H2A	Histone
scaffold258.126	69.2491	96.8902	95.6397	67.0137	58.885	63.4015	84.4353	69.5025	67.1166	24.6735	34.4208	26.9288	3069.97	3627.91	-0.241147	0.444643	1153.47	2500.96	-1.11628	1.08646e-06	1277400	1282898	+	2301	- && P21616.4 RecName: Full=Pyrophosphate-energized vacuolar membrane proton pump; AltName: Full=Pyrophosphate-energized inorganic pyrophosphatase; Short=H(+)-PPase; AltName: Full=Vacuolar H(+)-pyrophosphatase && PF03030:Inorganic H+ pyrophosphatase	-
scaffold40.303	462.565	331.654	354.348	128.588	145.504	166.61	232.761	313.54	283.902	454.288	359.653	511.519	2406.15	3321.05	-0.46458	0.0648408	3713.14	1213.83	1.61302	5.84888e-12	2575227	2575817	-	480	- && P40280.1 RecName: Full=Histone H2A && PF00125:Core histone H2A/H2B/H3/H4|PF16211:C-terminus of histone H2A	Histone
scaffold56.282	65.6009	69.2468	72.0786	74.4735	70.0812	56.0779	75.6119	70.7954	77.3826	77.2352	76.8604	91.6709	2658.85	2453.01	0.115946	0.689508	2821.77	2267.64	0.315408	0.254015	4715438	4721061	-	1968	- && P42731.1 RecName: Full=Polyadenylate-binding protein 2; Short=PABP-2; Short=Poly(A)-binding protein 2 && PF00076:RNA recognition motif. (a.k.a. RRM, RBD, or RNP domain)|PF00658:Poly-adenylate binding protein, unique domain	RRM-1
scaffold39.123	410.17	379.961	291.293	225.711	211.255	269.743	313.587	270.462	265.962	280.975	334.376	282.012	2693.58	3417.73	-0.34328	0.179895	2745.83	2129.48	0.36678	0.152505	1011290	1013057	-	525	- && O64394.3 RecName: Full=Thioredoxin H-type; Short=Trx-H; AltName: Full=TrxTa && PF00085:Thioredoxin	-
scaffold110.284	542.763	694.484	250.231	426.399	600.143	684.638	221.563	274.595	301.86	520.613	498.622	323.565	1879.42	3487.14	-0.891665	0.220647	3049.75	3827.82	-0.32783	0.35142	3155862	3156360	+	390	- && Q5ZBY9.1 RecName: Full=Photosystem II reaction center W protein, chloroplastic; AltName: Full=PSII 6.1 kDa protein; Flags: Precursor && PF07123:Photosystem II reaction centre W protein (PsbW)	-
scaffold66.225	466.693	449.13	381.919	74.7702	123.683	142.739	242.873	241.859	330.718	156.247	149.62	283.486	2747.82	4360.06	-0.666129	0.00121633	1921.54	1091.68	0.815688	0.0308558	2795990	2796547	-	558	- && P14897.1 RecName: Full=Low molecular mass early light-inducible protein HV90, chloroplastic; Short=ELIP; Flags: Precursor && PF00504:Chlorophyll A-B binding protein	-
scaffold98.190	213.886	170.519	200.472	174.59	178.625	130.601	178.476	171.49	198.722	201.264	206.095	244.669	2424.95	2579.55	-0.0893266	0.804216	2784.54	2033.79	0.453283	0.0926531	1759475	1762767	-	732	- && Q9SJ12.1 RecName: Full=Probable ATP synthase 24 kDa subunit, mitochondrial; Flags: Precursor && PF15704:Mitochondrial ATP synthase subunit	-
scaffold343.16	156.264	207.807	131.815	211.966	238.796	189.434	218.578	208.181	180.659	262.129	172.887	244.86	2738.71	2228.83	0.297552	0.335428	2963.44	2745.46	0.110146	0.764438	261987	262946	-	747	- && Q5Z6F0.1 RecName: Full=Probable aquaporin TIP2-2; AltName: Full=Tonoplast intrinsic protein 2-2; Short=OsTIP2;2 && PF00230:Major intrinsic protein	-
scaffold50.28	16.4399	17.9297	27.963	35.3791	29.7146	25.0801	27.942	25.6514	26.5312	14.411	16.0215	22.0324	2520.48	1958.49	0.363274	0.261306	1595.92	2699.17	-0.758119	0.00766985	292180	301886	+	5211	- && Q2RBN7.1 RecName: Full=Clathrin heavy chain 1 && PF01394:Clathrin propeller repeat|PF13838:Clathrin-H-link|PF00637:Region in Clathrin and VPS|PF09268:Clathrin, heavy-chain linker	-
novel.4226	259.898	300.915	146.357	303.98	379.428	345.384	129.036	144.824	161.428	272.717	299.642	171.95	1845.13	2985.71	-0.694046	0.0185584	3041.99	4144.58	-0.446177	0.152185	10409928	10410696	-	702	PF08041:PetM family of cytochrome b6f complex subunit 7	-
scaffold33.444	304.89	200.067	264.436	94.5639	101.695	76.8307	170.205	194.664	198.169	241.622	205.579	427.951	2213.1	3018.51	-0.447699	0.0777524	3329.58	1020.79	1.70564	4.9673e-08	5699932	5702035	+	651	- && B8B9K6.1 RecName: Full=60S ribosomal protein L10a >B7F845.1 RecName: Full=60S ribosomal protein L10a && PF00687:Ribosomal protein L1p/L10e family	-
scaffold48.480	214.403	163.774	174.569	180.392	180.583	118.412	169.811	169.794	183.609	233.02	197.273	253.622	2312.29	2437.33	-0.0758523	0.84449	2921.01	2015.53	0.535287	0.0667392	4363090	4366269	+	732	- && Q9SJ12.1 RecName: Full=Probable ATP synthase 24 kDa subunit, mitochondrial; Flags: Precursor && PF15704:Mitochondrial ATP synthase subunit	-
scaffold101.37	246.21	208.134	244.233	170.346	163.442	196.553	204.82	214.046	212.261	276.598	230.578	285.786	2286.14	2525.43	-0.143669	0.61996	2775.66	1826.39	0.603755	0.0103644	735638	738027	-	600	- && P36397.2 RecName: Full=ADP-ribosylation factor 1; Short=AtARF1 && PF00025:ADP-ribosylation factor family	Arf
scaffold20.451	0.479102	0.747162	1.56412	0.0313865	0.0965391	0.347224	0.917727	1.07372	0.867492	0.654853	0.300233	0.278249	29.5636	28.8461	0.0242289	0.9878	12.3098	4.65833	1.39809	0.306342	3754335	3756421	-	1713	- && P15590.2 RecName: Full=Globulin-1 S allele; Short=GLB1-S; AltName: Full=7S-like; Flags: Precursor && PF00190:Cupin	-
scaffold88.49	56.59	61.339	44.6594	22.6278	23.7314	21.965	74.6805	77.1787	72.8328	57.5555	57.5527	68.8608	3796.63	2739.14	0.471364	0.022704	3004.19	1097.85	1.4523	1.14185e-12	873260	878176	+	2799	- && Q9S7Y7.1 RecName: Full=Alpha-xylosidase 1; Flags: Precursor && PF01055:Glycosyl hydrolases family 31|PF16863:N-terminal barrel of NtMGAM and CtMGAM, maltase-glucoamylase	Glyco-hydro-31
scaffold57.203	56.9736	52.9462	62.6792	58.6549	51.5396	50.5787	60.0986	57.9221	55.9888	43.7524	49.6427	59.3103	2552.51	2527.13	0.0141887	0.974575	2165.12	2243.45	-0.0512531	0.886692	2614050	2618153	-	2430	- && P54774.1 RecName: Full=Cell division cycle protein 48 homolog; AltName: Full=Valosin-containing protein homolog; Short=VCP && PF02933:Cell division protein 48 (CDC48), domain 2|PF02359:Cell division protein 48 (CDC48), N-terminal domain|PF00004:ATPas	AAA
scaffold130.8	384.498	391.33	282.421	66.0103	59.4473	162.951	302.688	252.173	214.671	216.1	278.568	203.632	3079.01	4223.02	-0.455607	0.0755556	2697.3	1096.25	1.29892	0.000939318	166115	166777	-	663	- && Q41188.1 RecName: Full=Cold shock protein 2; Short=AtCSP2; AltName: Full=Cold shock domain-containing protein 2; AltName: Full=Glycine-rich protein 2; Short=AtGRP2 && PF00098:Zinc knuckle|PF00313:'Cold-shock' DNA-binding domain	CSD
scaffold25.120	57.5994	50.1798	72.9214	65.9007	65.3611	51.6261	71.5561	69.2138	70.2908	55.8211	56.8723	58.8707	2675.7	2287.51	0.225688	0.463934	2101.02	2205.5	-0.0700067	0.831605	1826319	1835650	-	2100	- && Q40078.1 RecName: Full=V-type proton ATPase subunit B 1; Short=V-ATPase subunit B 1; AltName: Full=Vacuolar proton pump subunit B 1 && PF00006:ATP synthase alpha/beta family, nucleotide-binding domain|PF00306:ATP synthase alpha/beta chain, C terminal	ATP-synt-ab
scaffold346.80	195.775	162.609	197.305	183.698	192.933	129.049	182.178	186.064	187.594	189.94	207.344	245.646	2456.34	2451	0.00301923	0.994927	2745.81	2125.8	0.369253	0.223029	642410	645648	-	732	- && Q9SJ12.1 RecName: Full=Probable ATP synthase 24 kDa subunit, mitochondrial; Flags: Precursor && PF15704:Mitochondrial ATP synthase subunit	-
scaffold42.184	472.414	299.583	391.547	112.595	133.282	121.728	265.415	290.775	282.765	490.433	345.213	495.061	2096.93	2902.9	-0.469092	0.0626887	3214.96	873.46	1.87993	8.00382e-16	2390361	2391954	+	414	- && Q9SS17.1 RecName: Full=40S ribosomal protein S24-1 && PF01282:Ribosomal protein S24e	Ribosomal-S24e
scaffold324.57	75.2531	61.0128	79.7623	84.7657	72.3389	73.2046	74.8227	64.3847	73.8881	111.733	72.8021	87.6026	2385.05	2413.75	-0.0176356	0.971407	2942.56	2452.04	0.26299	0.395941	533747	536481	+	1854	- && O49485.1 RecName: Full=D-3-phosphoglycerate dehydrogenase 1, chloroplastic; AltName: Full=Protein EMBRYO SAC DEVELOPMENT ARREST 9; Flags: Precursor && PF02826:D-isomer specific 2-hydroxyacid dehydrogenase, NAD binding domain|PF00389:D-isomer specific	2-Hacid-dh-C
scaffold35.433	235.689	247.944	222.576	165.287	180.739	206.867	209.527	204.132	202.388	207.545	226.24	227.758	2454.49	2806.68	-0.193334	0.413544	2546.05	2094.05	0.281984	0.267903	3705028	3706967	-	660	- && O65039.1 RecName: Full=Vignain; AltName: Full=Cysteine endopeptidase; Flags: Precursor && PF08246:Cathepsin propeptide inhibitor domain (I29)	-
scaffold52.111	416.791	281.218	349.335	96.8859	111.139	108.8	212.894	224.243	218.038	363.472	286.992	504.805	1957.9	3123.95	-0.673941	0.000922947	3339.84	900.064	1.89164	5.08263e-13	1426096	1427731	-	495	- && Q9FDZ9.1 RecName: Full=60S ribosomal protein L21-2 && PF01157:Ribosomal protein L21e	-
scaffold65.538	220.676	181.027	113.02	126.252	132.806	214.68	260.72	225.394	241.608	373.457	366.762	199.043	2952.02	2081.52	0.504551	0.0999469	3674.15	1826.1	1.00863	0.00305146	4258819	4259490	+	672	- && A2XMN2.1 RecName: Full=Probable glutathione S-transferase GSTU1 && PF13417:Glutathione S-transferase, N-terminal domain|PF13410:Glutathione S-transferase, C-terminal domain	-
scaffold97.450	77.4914	79.957	105.519	75.549	75.9299	58.5357	98.2734	83.3586	95.6134	62.2809	74.6442	89.539	2656.12	2515.25	0.0780552	0.853884	2097.11	1913.95	0.131897	0.710131	3880104	3883993	-	1587	- && Q42290.2 RecName: Full=Probable mitochondrial-processing peptidase subunit beta, mitochondrial; AltName: Full=Beta-MPP; Flags: Precursor && PF00675:Insulinase (Peptidase family M16)|PF05193:Peptidase M16 inactive domain	-
scaffold152.106	48.933	39.6535	42.1614	22.3389	22.324	24.9794	37.669	36.3785	38.2598	36.4612	29.908	41.7307	2450.99	2847.21	-0.216124	0.397521	2280.63	1445.03	0.658246	0.00749081	1583332	1589063	+	3615	- && Q9ASR1.1 RecName: Full=Elongation factor 2; Short=EF-2; AltName: Full=Protein LOW EXPRESSION OF OSMOTICALLY RESPONSIVE GENES 1 && PF14492:Elongation Factor G, domain II|PF03764:Elongation factor G, domain IV|PF00679:Elongation factor G C-terminus|PF0	GTP-EFTU
scaffold51.183	447.711	306.06	379.599	119.478	132.883	115.459	266.201	278.113	280.638	443.166	356.531	507.869	2061.91	2827.36	-0.455389	0.0501365	3159.42	874.138	1.85369	2.10643e-16	2553140	2554727	-	414	- && Q9SS17.1 RecName: Full=40S ribosomal protein S24-1 && PF01282:Ribosomal protein S24e	Ribosomal-S24e
scaffold144.280	459.031	385.456	367.895	121.39	129.97	153.565	249.603	258.623	278.001	366.858	293.214	496.368	2136.12	3285.72	-0.621066	0.000439527	3038.95	1045.65	1.53911	5.66769e-09	2467250	2467699	-	450	- && Q0IQF7.1 RecName: Full=40S ribosomal protein S16 >A2ZB00.1 RecName: Full=40S ribosomal protein S16 && PF00380:Ribosomal protein S9/S16	-
scaffold60.307	59.9777	56.1494	62.3513	77.3202	68.4709	57.4481	66.3636	64.6294	65.4654	84.8529	79.2949	81.122	2184.6	1980.6	0.14123	0.605778	2634.36	2150.19	0.292971	0.273117	2816057	2822155	-	1842	- && - && PF05327:RNA polymerase I specific transcription initiation factor RRN3	RRN3
scaffold77.466	368.679	276.668	335.257	134.767	144.821	170.754	261.536	287.791	282.43	403.168	309.282	396.939	2289.87	2694.34	-0.234583	0.394782	2951.39	1178.43	1.32444	6.1881e-09	4523261	4526368	+	456	- && P19951.1 RecName: Full=40S ribosomal protein S14; AltName: Full=Clone MCH2 && PF00411:Ribosomal protein S11	-
scaffold104.445	207.173	141.181	117.075	106.396	121.703	116.13	176.18	160.985	233.097	196.493	213.086	166.485	3264.6	2656.64	0.297497	0.444551	3182.05	1872.93	0.764696	0.000498134	3645300	3646247	-	948	- && Q9LUM4.2 RecName: Full=Ethylene-responsive transcription factor RAP2-2; Short=AtRAP2.2; AltName: Full=Protein RELATED TO APETALA2 2 && PF00847:AP2 domain	AP2
scaffold226.90	76.8328	62.6664	80.2107	53.9199	51.506	48.967	70.8121	77.7484	80.5126	103.544	81.6537	91.9597	2402.41	2299.86	0.0627694	0.877448	2807.63	1539.79	0.866542	6.69588e-05	946514	950192	-	1737	- && Q65XK0.1 RecName: Full=Ketol-acid reductoisomerase, chloroplastic; AltName: Full=Acetohydroxy-acid reductoisomerase; AltName: Full=Alpha-keto-beta-hydroxylacyl reductoisomerase; AltName: Full=Protein KARI; Flags: Precursor && PF01450:Acetohydroxy aci	-
scaffold3.30	101.906	94.6918	99.2673	107.704	99.3475	82.0903	102.774	103.209	100.125	124.791	95.2407	110.36	2289.57	2208.16	0.0522593	0.881995	2387.48	2057.46	0.21455	0.479315	529114	532841	-	1239	- && Q9SRZ6.1 RecName: Full=Cytosolic isocitrate dehydrogenase [NADP] && PF00180:Isocitrate/isopropylmalate dehydrogenase	-
scaffold75.94	129.103	145.767	113.596	97.3973	114.047	116.814	89.7387	107.356	113.829	73.934	85.0335	102.568	2669.76	3325.31	-0.316584	0.207019	2170.05	2678.68	-0.303767	0.281447	946093	948539	+	1422	- && Q6YZE2.1 RecName: Full=Glutamate-1-semialdehyde 2,1-aminomutase, chloroplastic; Short=GSA; AltName: Full=Glutamate-1-semialdehyde aminotransferase; Short=GSA-AT; Flags: Precursor && PF00202:Aminotransferase class-III	Aminotran-3
scaffold40.312	123.866	97.3611	115.55	62.966	61.5631	51.8192	88.0899	103.459	108.601	122.647	103.914	132.371	2435.81	2727.21	-0.162992	0.611897	2814.61	1360.98	1.04824	3.3131e-06	2662129	2663946	-	1344	- && Q41803.1 RecName: Full=Elongation factor 1-alpha; Short=EF-1-alpha && PF00009:Elongation factor Tu GTP binding domain|PF03143:Elongation factor Tu C-terminal domain|PF03144:Elongation factor Tu domain 2	GTP-EFTU
scaffold127.65	539.454	470.227	341.375	184.188	219.959	211.421	263.132	337.984	316.834	534.043	356.492	609.717	2278	3342.4	-0.552675	0.0273016	3600.13	1451.92	1.31003	7.9111e-07	829021	829431	-	411	- && P59226.2 RecName: Full=Histone H3.2; AltName: Full=Histone H3.1 >P69246.2 RecName: Full=Histone H3.2 >P69248.2 RecName: Full=Histone H3.2 >Q71T45.3 RecName: Full=Histone H3.2 >Q6LBE3.3 RecName: Full=Histone H3.2 >Q6LCK1.3 RecName: Full=Histone H3.2 >	Histone
scaffold52.124	519.076	400.406	433.037	116.046	123.931	183.948	278.735	293.937	283.255	357.42	307.742	515.938	2185.76	3446.47	-0.656797	0.000203475	2917.67	1028.7	1.50393	3.33233e-07	1499959	1502286	-	423	- && P49690.3 RecName: Full=60S ribosomal protein L23; AltName: Full=Protein EMBRYO DEFECTIVE 2171 && PF00238:Ribosomal protein L14p/L23e	-
scaffold19.507	207.96	239.247	208.191	164.528	236.852	229.931	200.822	195.949	210.797	135.149	188.39	134.892	2806.06	3018.9	-0.105507	0.729726	2043.12	2770.56	-0.439285	0.143269	4756940	4759217	+	765	- && Q9ASS6.1 RecName: Full=Photosynthetic NDH subunit of lumenal location 5, chloroplastic; AltName: Full=Cyclophilin of 20 kDa 2; AltName: Full=Peptidyl-prolyl cis-trans isomerase CYP20-2; Short=PPIase CYP20-2; AltName: Full=Rotamase CYP20-2; AltName: F	Pro-isomerase
scaffold231.169	89.3829	130.41	97.3609	80.0217	80.8703	93.6101	88.5092	98.6333	109.05	91.3034	80.2607	62.3945	2688.07	2869.1	-0.0940136	0.824887	2048.7	2195.4	-0.0998211	0.773317	1369184	1375542	-	1503	- && Q7XSQ9.3 RecName: Full=Probable aquaporin PIP1-2; AltName: Full=OsPIP1;2; AltName: Full=Plasma membrane intrinsic protein 1-2 && PF00230:Major intrinsic protein	-
scaffold60.402	339.208	218.254	296.865	74.482	78.64	88.4668	184.179	200.802	190.948	267.386	203.326	312.021	2273.95	3367.35	-0.566337	0.0143111	2988.23	906.769	1.7204	8.36638e-13	3602441	3604426	+	654	- && O23290.3 RecName: Full=60S ribosomal protein L36a && PF00935:Ribosomal protein L44	-
scaffold18.818	358.911	434.756	249.137	255.185	372.29	299.7	204.589	251.964	274.576	262.322	300.008	302.313	2384.13	3387.66	-0.506561	0.0794172	2722.76	2872.79	-0.0773335	0.82706	8172638	8173177	+	540	- && O22386.2 RecName: Full=50S ribosomal protein L12, chloroplastic; AltName: Full=CL12; Flags: Precursor && PF16320:Ribosomal protein L7/L12 dimerisation domain|PF00542:Ribosomal protein L7/L12 C-terminal domain	-
novel.4094	172.303	143.211	136.028	65.7185	70.6098	72.2304	102.216	122.889	123.438	208.99	147.725	179.128	2262.36	2923.36	-0.369487	0.113695	3359.82	1286.83	1.38448	4.99951e-10	1155001	1158953	-	1075	PF05514:HR-like lesion-inducing	-
scaffold112.74	96.1733	67.1087	102.903	32.023	34.2971	34.8924	70.212	70.9254	74.9732	82.8416	70.0192	96.6153	2258.5	2777.73	-0.298767	0.320383	2520.26	1005.59	1.32547	2.82212e-09	840231	845385	+	1731	- && Q43298.1 RecName: Full=Chaperonin CPN60-2, mitochondrial; AltName: Full=HSP60-2; Flags: Precursor && PF00118:TCP-1/cpn60 chaperonin family	-
scaffold167.23	248.988	175.528	210.5	87.0279	92.461	74.836	140.944	151.189	161.517	211.224	173.643	314.185	2054.27	2869.63	-0.482179	0.0319583	3062.45	1095.15	1.48353	1.03382e-07	585816	588132	+	750	- && Q9M3V8.1 RecName: Full=40S ribosomal protein S6 && PF01092:Ribosomal protein S6e	-
scaffold10.263	446.22	421.705	402.058	257.149	250.563	364.441	374.125	349.393	343.29	301.686	358.307	315.804	2550.13	3028.78	-0.248066	0.255925	2252.47	1981.71	0.184792	0.572538	2291321	2293020	+	396	- && O22655.1 RecName: Full=Profilin-4; AltName: Full=Pollen allergen Zea m 12; AltName: Full=ZmPRO4; AltName: Allergen=Zea m 12 && PF00235:Profilin	-
scaffold54.571	347.169	234.554	248.179	75.2884	85.2793	101.073	175.25	186.568	200.312	325.119	231.221	310.538	2128.04	3134.46	-0.558503	0.0156394	3171.27	941.285	1.75227	2.10077e-13	5804404	5805861	+	627	- && Q9SIM4.1 RecName: Full=60S ribosomal protein L14-1 && PF01929:Ribosomal protein L14	-
scaffold109.304	86.7283	116.766	90.9206	133.586	178.439	137.587	83.726	90.141	124.681	110.623	111.145	80.2595	2228.58	2190.5	0.0247295	0.96514	2174.62	3189.34	-0.552467	0.0422985	2916574	2918575	-	1236	- && Q5EFU4.1 RecName: Full=Magnesium-protoporphyrin IX monomethyl ester [oxidative] cyclase, chloroplastic; Short=Mg-protoporphyrin IX monomethyl ester oxidative cyclase; AltName: Full=Protein Xantha-l; Flags: Precursor && PF02915:Rubrerythrin	-
scaffold130.250	229.018	283.116	153.476	323.402	333.308	361.366	118.033	122.734	188.443	154.429	152.241	95.4779	2060.95	3183.04	-0.627067	0.0495228	1861.69	4645.52	-1.31921	1.47355e-07	2650154	2650948	+	795	- && P12331.2 RecName: Full=Chlorophyll a-b binding protein 2, chloroplastic; AltName: Full=LHCII type I CAB-2; Short=LHCP; Flags: Precursor && PF00504:Chlorophyll A-B binding protein	-
scaffold197.109	67.1304	56.0259	70.024	43.3683	42.273	35.3093	49.5627	49.9994	54.0804	51.4561	50.1167	65.5257	2240.19	2811.32	-0.32785	0.149355	2354.98	1677.32	0.489548	0.0611168	1631968	1639772	+	2415	- && Q9M9V6.2 RecName: Full=Isochorismate synthase 2, chloroplastic; Short=AtIcs2; AltName: Full=Isochorismate mutase 2; AltName: Full=menF-like protein 2; Flags: Precursor && PF00425:chorismate binding enzyme|PF01459:Eukaryotic porin	-
scaffold139.95	36.364	43.8163	42.8974	89.9704	88.5342	71.5825	51.033	45.1082	44.078	36.0204	38.051	31.2524	2137.94	1872.45	0.190987	0.496944	1550.41	3627.63	-1.22633	1.50948e-08	1791259	1796138	-	2526	- && Q9SB64.1 RecName: Full=Protein NBR1 homolog; Short=AtNBR1; AltName: Full=At4g24690 && PF16158:Ig-like domain from next to BRCA1 gene|PF00569:Zinc finger, ZZ type|PF00564:PB1 domain	ZZ
scaffold32.684	131.161	115.272	111.125	77.1309	69.302	71.0172	96.3986	105.15	97.8716	102.715	96.9723	126.998	2445.7	2913.61	-0.252245	0.276996	2579.39	1689.3	0.610565	0.0107986	7148798	7151216	+	1353	- && P22275.1 RecName: Full=Tubulin alpha-3 chain; AltName: Full=Alpha-3-tubulin && PF00091:Tubulin/FtsZ family, GTPase domain|PF03953:Tubulin C-terminal domain	Tubulin
scaffold112.89	445.87	312	336.636	109.811	115.036	106.397	232.388	234.183	248.392	406.026	292.88	472.187	2136.66	3263.69	-0.61101	0.00321955	3384.26	941.278	1.84609	3.53327e-14	1018968	1020312	-	495	- && Q9FDZ9.1 RecName: Full=60S ribosomal protein L21-2 && PF01157:Ribosomal protein L21e	-
scaffold88.177	439.958	468.521	405.949	318.145	312.511	386.889	350.749	378.906	301.64	263.935	424.375	335.927	2409.08	3062.88	-0.34604	0.115675	2310.08	2260.02	0.0317209	0.939692	2305753	2307237	-	387	- && Q39459.2 RecName: Full=Metallothionein-like protein 2; Short=MT-2 && PF01439:Metallothionein	-
scaffold15.821	128.183	131.715	133.411	106.229	97.3625	80.9214	120.527	115.05	101.245	51.6749	84.3335	89.4112	2939.77	3425.58	-0.220624	0.35496	1901.55	2362.77	-0.313199	0.369667	7058742	7060187	+	1446	- && Q7XYS3.2 RecName: Full=Allene oxide synthase 2; AltName: Full=Cytochrome P450 74A2; AltName: Full=Hydroperoxide dehydrase 2 && PF00067:Cytochrome P450	p450
scaffold26.600	119.623	110.871	125.157	131.897	130.129	117.697	174.427	148.293	143.468	203.671	175.339	154.62	2675.93	2037.71	0.392868	0.0580412	2957.66	2073.39	0.512433	0.0318947	6106449	6110982	+	951	- && Q9S9N9.1 RecName: Full=Cinnamoyl-CoA reductase 1; Short=AtCCR1; AltName: Full=Protein IRREGULAR XYLEM 4 && PF01370:NAD dependent epimerase/dehydratase family	Epimerase
scaffold83.435	93.4659	94.2468	70.9519	72.4095	67.3859	106.473	80.9495	89.9862	85.2194	112.704	98.4666	71.7123	2301.15	2316.86	-0.00930455	0.985083	2451.96	2102.57	0.221744	0.554484	3645039	3649579	-	1488	- && O80567.2 RecName: Full=La-related protein 6B; Short=AtLARP6b; AltName: Full=VirF-interacting protein FIP1 && PF05383:La domain	-
scaffold109.32	78.1563	73.6444	85.4536	53.9349	48.7554	58.1003	89.1166	87.7838	81.5834	94.7393	91.8135	88.3545	2471.55	2264.3	0.126173	0.67141	2538.7	1462.06	0.796054	0.000135142	294606	299159	-	1584	- && Q71VM4.2 RecName: Full=Importin subunit alpha-1a && PF00514:Armadillo/beta-catenin-like repeat|PF16186:Atypical Arm repeat|PF01749:Importin beta binding domain	Arm
scaffold3.908	176.276	149.771	114.142	111.066	198.825	187.353	288.792	229.016	211.018	399.725	291.701	171.704	2942.6	1772.77	0.731565	0.00148039	3361.72	1907.68	0.817358	0.0321117	9476614	9477282	+	669	- && A2XMN2.1 RecName: Full=Probable glutathione S-transferase GSTU1 && PF13417:Glutathione S-transferase, N-terminal domain|PF13410:Glutathione S-transferase, C-terminal domain	-
scaffold463.24	208.234	307.019	157.374	268.062	329.888	251.988	141.336	144.243	240.132	131.484	164.936	141.483	2457.81	3131.04	-0.34927	0.428395	1975.6	3776.15	-0.934521	4.78601e-05	195080	195971	-	774	- && P27525.1 RecName: Full=Chlorophyll a-b binding protein CP24 10B, chloroplastic; Short=CAB-10B; Short=LHCP; Flags: Precursor && PF00504:Chlorophyll A-B binding protein	-
scaffold171.371	428.798	360.801	387.002	158.619	182.434	178.953	244.293	309.532	289.245	425.18	327.529	478.962	2351.76	3274.58	-0.477327	0.0191208	3321.22	1378.78	1.26826	6.6652e-08	3354243	3354704	+	462	- && Q43261.3 RecName: Full=Histone H2B.3 && PF00125:Core histone H2A/H2B/H3/H4	Histone
scaffold45.3	271.283	234.654	449.753	82.94	103.838	83.5535	409.3	440.69	381.992	170.535	192.696	232.932	2878.1	2231	0.366972	0.315608	1346.21	600.464	1.16484	1.94168e-06	35674	36060	+	387	- && Q01595.1 RecName: Full=Cortical cell-delineating protein; AltName: Full=Root-specific protein ZRP3; Flags: Precursor && PF14547:Hydrophobic seed protein	-
scaffold356.27	303.233	268.167	254.278	166.279	174.693	219.19	233.408	255.406	188.47	212.598	251.343	259.536	2514.08	3058.14	-0.282214	0.289657	2594.91	1976.83	0.392526	0.13751	656277	657761	-	615	- && P27347.1 RecName: Full=DNA-binding protein MNB1B; AltName: Full=HMG1-like protein && PF00505:HMG (high mobility group) box	HMG-box
scaffold58.205	136.151	183.785	97.1859	217.803	308.101	200.973	82.1037	93.8066	106.065	118.511	137.605	100.494	1869.57	2754.75	-0.558963	0.058046	2281.13	4580.79	-1.00578	0.000135142	1836084	1837181	+	1098	- && P0C1M0.1 RecName: Full=ATP synthase subunit gamma, chloroplastic; AltName: Full=F-ATPase gamma subunit; Contains: RecName: Full=Inceptin; Flags: Precursor && PF00231:ATP synthase	-
scaffold2.460	181.949	122.678	173.741	62.9277	68.1219	61.3166	121.724	127.35	128.893	148.62	131.377	240.108	2129.01	2690.13	-0.337563	0.221031	2834.79	1030.29	1.46017	2.24952e-07	3915724	3917997	+	933	- && A5BUU4.1 RecName: Full=40S ribosomal protein SA && PF00318:Ribosomal protein S2	-
scaffold50.137	454.963	364.328	362.628	107.769	105.838	126.529	242.616	252.492	270.662	451.06	298.675	443.408	2080.54	3203.44	-0.622514	0.000633487	3133.41	878.487	1.83453	6.30027e-14	1207940	1208389	-	450	- && Q0IQF7.1 RecName: Full=40S ribosomal protein S16 >A2ZB00.1 RecName: Full=40S ribosomal protein S16 && PF00380:Ribosomal protein S9/S16	-
scaffold3.19	78.4683	62.912	78.4605	51.1651	51.0617	48.6245	72.2477	71.7658	77.9461	112.549	87.378	94.8067	2327.69	2301.09	0.0163785	0.972456	2985.31	1504.33	0.988692	4.12962e-06	338958	342658	+	1737	- && Q65XK0.1 RecName: Full=Ketol-acid reductoisomerase, chloroplastic; AltName: Full=Acetohydroxy-acid reductoisomerase; AltName: Full=Alpha-keto-beta-hydroxylacyl reductoisomerase; AltName: Full=Protein KARI; Flags: Precursor && PF07991:Acetohydroxy aci	-
scaffold174.276	190.771	223.543	129.585	172.172	264.341	225.798	117.578	126.583	152.966	192.691	185.621	160.25	2086.32	2846.79	-0.448153	0.135072	2730.76	3305.66	-0.275629	0.361942	2416192	2418690	-	870	- && Q9LXC9.1 RecName: Full=Soluble inorganic pyrophosphatase 6, chloroplastic; AltName: Full=Inorganic pyrophosphatase 6; AltName: Full=Pyrophosphate phospho-hydrolase 6; Short=PPase 6; Flags: Precursor && PF00719:Inorganic pyrophosphatase	Pyrophosphatase
scaffold116.208	375.556	272.811	277.258	87.0483	94.8869	122.449	192.839	223.503	217.141	271.703	244.3	342.664	2168.63	3161.21	-0.543378	0.0129761	2841.68	990.229	1.52085	8.09859e-10	2786100	2788588	-	567	- && P42791.2 RecName: Full=60S ribosomal protein L18-2 && -	-
scaffold18.787	177.504	156.457	150.061	125.277	147.295	157.067	125.315	133.119	134.139	163.692	156.343	183.834	2189.98	2693.51	-0.298333	0.168583	2715.99	2278.01	0.253684	0.343641	7830628	7834132	+	924	- && P59169.2 RecName: Full=Histone H3.3; AltName: Full=Histone H3.2 >Q71V89.3 RecName: Full=Histone H3.3 >P69245.2 RecName: Full=Histone H3.3 >P69244.2 RecName: Full=Histone H3.3; AltName: Full=Histone H3.2; AltName: Full=Minor histone H3 >Q71H73.3 RecNa	Histone
scaffold278.75	118.352	113.287	114.398	93.1603	99.5326	96.1558	93.8062	95.2459	95.9083	87.0211	93.5919	68.3564	2265.68	2744.97	-0.276819	0.168242	1910.18	2183.62	-0.19296	0.504459	1380965	1385590	-	1317	- && A3C4S4.1 RecName: Full=GDP-mannose 3,5-epimerase 1; Short=GDP-Man 3,5-epimerase 1; AltName: Full=OsGME-1 && PF01370:NAD dependent epimerase/dehydratase family	Epimerase
scaffold49.94	187.216	135.555	179.205	52.8382	51.7446	63.2396	118.076	122.442	128.21	132.46	129.943	154.372	2324.14	3158.32	-0.44254	0.0508922	2538.43	1005.56	1.33589	5.06333e-10	742119	744451	-	1044	- && P60039.1 RecName: Full=60S ribosomal protein L7-3 && PF08079:Ribosomal L30 N-terminal domain|PF00327:Ribosomal protein L30p/L7e	-
scaffold127.101	245.617	269.673	168.305	188.213	262.991	212.113	141.139	162.268	182.113	137.794	154.224	255.42	2278.01	3196.02	-0.488236	0.0693371	2484.62	2957.51	-0.251347	0.523774	1221097	1224345	-	777	- && Q6ER94.1 RecName: Full=2-Cys peroxiredoxin BAS1, chloroplastic; AltName: Full=Thiol-specific antioxidant protein; Flags: Precursor && PF00578:AhpC/TSA family|PF10417:C-terminal domain of 1-Cys peroxiredoxin	-
scaffold42.535	80.7949	67.6741	80.303	52.2519	54.6371	53.6843	75.9288	76.7635	76.117	70.265	67.7092	90.5209	2502.95	2497.71	0.00293931	0.99496	2416.35	1670.18	0.532803	0.0311652	7354663	7360481	+	1812	- && P26360.2 RecName: Full=ATP synthase subunit gamma, mitochondrial; AltName: Full=F-ATPase gamma subunit; Flags: Precursor && PF00231:ATP synthase	-
scaffold24.374	57.4608	69.0734	66.5781	105.688	87.1773	76.0516	74.6129	59.9256	60.4649	29.3136	44.4986	37.9547	2542.27	2512.15	0.0169279	0.972217	1407.27	3336.57	-1.2453	1.22289e-06	5889902	5895992	-	2160	- && O49809.2 RecName: Full=Glyoxysomal fatty acid beta-oxidation multifunctional protein MFP-a; Includes: RecName: Full=Enoyl-CoA hydratase/3-2-trans-enoyl-CoA isomerase/3-hydroxybutyryl-CoA epimerase; Includes: RecName: Full=3-hydroxyacyl-CoA dehydrogen	3HCDH-N
scaffold10.380	12.5514	13.4922	17.3569	19.3924	18.6311	12.4735	16.6939	16.8575	18.2915	15.7206	13.7382	21.3974	2219.81	1854.99	0.258387	0.367417	2105.81	2057.1	0.0337349	0.942718	3245135	3254663	-	7092	- && Q9SSD2.1 RecName: Full=Pre-mRNA-processing-splicing factor 8A; AltName: Full=PRP8 homolog A; Short=AtPRP8A; AltName: Full=Protein ABNORMAL SUSPENSOR 2; AltName: Full=Protein EMBRYO DEFECTIVE 14; AltName: Full=Protein EMBRYO DEFECTIVE 177; AltName: Fu	Mov34
scaffold236.65	55.1899	32.0068	48.5283	85.1282	128.969	89.1852	128.96	149.297	165.632	666.415	385.635	150.074	1704.73	520.344	1.71192	3.21309e-16	4447.75	1106.87	2.00659	3.71533e-06	1162462	1163182	-	636	- && O22259.1 RecName: Full=Ethylene-responsive transcription factor ERF071 && PF00847:AP2 domain	AP2
scaffold22.319	57.8066	80.5634	47.6533	58.4538	58.824	76.4705	85.8701	86.8197	83.9615	103.903	83.3397	45.531	2700.53	1950.61	0.469695	0.0792137	2361.71	1937.9	0.285301	0.492172	4786190	4789278	-	1743	- && Q8VZF1.1 RecName: Full=Acetate/butyrate--CoA ligase AAE7, peroxisomal; AltName: Full=AMP-binding protein 7; Short=AtAMPBP7; AltName: Full=Acetyl-CoA synthetase; AltName: Full=Acyl-activating enzyme 7; AltName: Full=Butyryl-CoA synthetase; AltName: Fu	AMP-binding
scaffold124.74	206.97	221.879	191.959	129.036	133.738	163.842	162.273	173.95	162.667	196.003	145.961	185.049	2304.02	2859.56	-0.311372	0.129116	2351.97	1872.86	0.328516	0.24654	913289	915082	+	765	- && Q0IUB5.1 RecName: Full=V-type proton ATPase 16 kDa proteolipid subunit; Short=V-ATPase 16 kDa proteolipid subunit; AltName: Full=Vacuolar proton pump 16 kDa proteolipid subunit >A2ZBW5.1 RecName: Full=V-type proton ATPase 16 kDa proteolipid subunit;	-
novel.5712	43.4385	42.2428	42.3138	32.7803	35.1356	28.3041	39.1084	38.8321	42.7204	58.7893	39.6971	43.8646	2314.41	2449.24	-0.0817876	0.795939	2637.01	1755.1	0.587263	0.0297949	165202	168996	-	3177	-	-
scaffold63.268	34.7303	49.3655	28.1026	127.117	215.489	156.966	45.0463	38.9821	40.7076	52.1461	74.9327	32.6517	1434.37	1285.73	0.158223	0.716676	1770.37	5459.7	-1.62466	1.03238e-06	2328751	2333635	-	1905	- && P16243.1 RecName: Full=NADP-dependent malic enzyme, chloroplastic; Short=NADP-ME; Flags: Precursor && PF03949:Malic enzyme, NAD binding domain|PF00390:Malic enzyme, N-terminal domain	Malic-M
scaffold310.25	57.6084	51.5188	50.8616	37.9723	47.2562	36.6456	152.345	161.868	147.527	324.34	214.791	298.284	3027.14	1046.47	1.53288	7.86559e-28	5306.32	759.706	2.8042	3.18768e-32	542044	543129	-	1086	- && - && -	-
scaffold105.159	278.849	281.952	183.365	162.674	201.005	185.13	133.365	178.964	185.538	158.282	166.883	253.597	2227.84	3318.37	-0.574478	0.0305945	2504.2	2333.77	0.101684	0.797164	1857446	1861730	-	741	- && O65282.2 RecName: Full=20 kDa chaperonin, chloroplastic; AltName: Full=Chaperonin 10; Short=Ch-CPN10; Short=Cpn10; AltName: Full=Chaperonin 20; AltName: Full=Protein Cpn21; Flags: Precursor && PF00166:Chaperonin 10 Kd subunit	-
scaffold232.104	578.497	496.172	511.46	230.053	254.241	284.919	309.444	378.025	369.034	809.164	532.066	665.883	1990.29	2980.86	-0.582495	0.00159737	3652.65	1377.23	1.4071	5.13926e-09	922155	922466	+	312	- && P59259.2 RecName: Full=Histone H4 >Q6LAF3.3 RecName: Full=Histone H4 >Q6PMI5.3 RecName: Full=Histone H4 >Q6WZ83.3 RecName: Full=Histone H4 >Q76H85.3 RecName: Full=Histone H4 >P62788.2 RecName: Full=Histone H4 >P62787.2 RecName: Full=Histone H4 >P6288	-
scaffold44.209	191.636	229.679	104.289	170.54	151.339	166.008	135.966	111.708	129.161	209.53	192.293	62.5562	2368.09	3290.32	-0.474314	0.184421	2811.18	2916.01	-0.0528226	0.932924	1799971	1801011	+	1041	- && Q9ZPE7.1 RecName: Full=Protein EXORDIUM; Flags: Precursor && PF04674:Phosphate-induced protein 1 conserved region	-
scaffold327.140	474.908	584.162	271.02	474.318	760.21	674.223	245.32	288.881	325.561	514.934	587.264	287.465	1837.89	2831.53	-0.623227	0.0536617	2862.95	3875.93	-0.437002	0.249577	954832	955185	-	354	- && P80883.1 RecName: Full=Cytochrome b6-f complex subunit 7; AltName: Full=Cytochrome b6-f complex subunit PetM; AltName: Full=Cytochrome b6-f complex subunit VII && PF08041:PetM family of cytochrome b6f complex subunit 7	-
scaffold38.135	321.537	377.806	257.537	186.636	199.75	256.988	267.84	262.954	240.765	175.122	179.421	130.051	2598.82	3213.27	-0.30588	0.254035	1575.21	2059.9	-0.387016	0.185999	1844533	1846013	+	558	- && - && PF14368:Probable lipid transfer	-
scaffold9.566	61.5893	58.1832	56.4188	49.639	51.983	46.15	46.8342	48.1741	50.9204	51.7403	43.3234	45.1007	2273.08	2737.76	-0.268277	0.20599	2108.57	2188.77	-0.0539253	0.866975	4800573	4805476	+	2580	- && P36183.1 RecName: Full=Endoplasmin homolog; AltName: Full=Glucose-regulated protein 94 homolog; Short=GRP-94 homolog; Flags: Precursor && PF02518:Histidine kinase-, DNA gyrase B-, and HSP90-like ATPase|PF00183:Hsp90 protein	HATPase-c
scaffold42.108	33.5042	32.7659	42.3337	56.2883	41.5997	44.9856	49.8507	47.3306	46.7762	47.5251	40.64	38.3837	2518.4	1896.79	0.408419	0.0626208	2137.8	2378.25	-0.153834	0.630895	1405537	1411600	-	2898	- && P29195.1 RecName: Full=Phosphoenolpyruvate carboxylase 1; Short=PEPC 1; Short=PEPCase 1; AltName: Full=CP21 && PF00311:Phosphoenolpyruvate carboxylase	-
scaffold9.266	152.117	135.644	149.76	107.039	112.769	120.344	146.872	142.572	127.862	96.9636	117.483	138.596	2478.61	2593.63	-0.0654062	0.855014	2026.96	1921.07	0.0774539	0.825289	2416066	2420038	-	984	- && P26360.2 RecName: Full=ATP synthase subunit gamma, mitochondrial; AltName: Full=F-ATPase gamma subunit; Flags: Precursor && PF00231:ATP synthase	-
scaffold17.317	323.81	240.289	269.216	72.4586	73.0588	112.543	190.035	207.469	203.911	259.419	216.092	257.515	2276.62	3147.73	-0.467247	0.0264989	2680.99	928.267	1.53006	2.17503e-09	3115612	3117795	-	627	- && Q9SRX2.1 RecName: Full=60S ribosomal protein L19-1; AltName: Full=Protein EMBRYO DEFECTIVE 2386 && PF01280:Ribosomal protein L19e	-
scaffold253.30	306.456	255.345	200.653	150.993	158.44	148.618	200.39	230.093	248.603	575.56	368.074	377.102	2054.34	2299.66	-0.162316	0.667651	3857.24	1317.36	1.54985	3.79447e-10	335039	337030	+	501	- && O22165.1 RecName: Full=Probable ribosome biogenesis protein RLP24 && PF01246:Ribosomal protein L24e	-
scaffold77.153	191.269	302.688	163.298	265.283	314.362	279.653	146.379	138.956	241.483	134.625	172.393	123.548	2462.93	3059.7	-0.313074	0.494452	1941.45	3817.33	-0.975304	2.39007e-05	1421155	1422057	+	774	- && P27525.1 RecName: Full=Chlorophyll a-b binding protein CP24 10B, chloroplastic; Short=CAB-10B; Short=LHCP; Flags: Precursor && PF00504:Chlorophyll A-B binding protein	-
scaffold97.437	130.496	122.575	150.284	108.35	112.769	99.572	135.137	140.049	133.958	128.694	124.684	171.716	2430.45	2391.67	0.0229515	0.956803	2441.47	1811.67	0.430415	0.108535	3775600	3779184	-	984	- && P26360.2 RecName: Full=ATP synthase subunit gamma, mitochondrial; AltName: Full=F-ATPase gamma subunit; Flags: Precursor && PF00231:ATP synthase	-
scaffold62.47	97.7309	107.711	61.6644	92.6519	107.672	139.577	112.071	106.548	111.608	214.285	158.546	61.8283	2218.83	1788.55	0.311547	0.352593	2814.25	2170.3	0.374822	0.459304	866061	867173	+	1113	- && O80582.2 RecName: Full=F-box/kelch-repeat protein At2g44130 && PF00646:F-box domain|PF01344:Kelch motif	Kelch-1
scaffold26.300	63.7742	63.9233	72.8582	44.0851	52.4554	45.9442	57.9612	65.722	74.2247	35.1957	39.9162	67.3975	2814.35	2845.61	-0.0161646	0.973248	1960.53	1925.92	0.0257039	0.958991	2923033	2927341	+	2355	- && Q9SIF2.1 RecName: Full=Heat shock protein 90-5, chloroplastic; Short=AtHSP90.5; Short=AtHsp90-5; AltName: Full=Heat shock protein 88-1; Short=Hsp88-1; AltName: Full=Hsp90C; AltName: Full=Protein EMBRYO DEFECTIVE 1956; AltName: Full=Protein chlorate-r	HATPase-c
scaffold38.66	101.319	68.5103	81.4894	32.5224	36.6265	39.3581	61.7206	62.5119	64.0726	109	81.1215	129.107	2042.89	2721.09	-0.413458	0.0905724	3348.99	1118.97	1.58149	1.66091e-10	1221317	1227869	+	1797	- && Q56Y85.2 RecName: Full=Methionine aminopeptidase 2B; Short=MAP 2B; Short=MetAP 2B; AltName: Full=Peptidase M && PF00557:Metallopeptidase family M24|PF01781:Ribosomal L38e protein family	Peptidase-M24
scaffold184.234	9.79894	8.4261	17.5249	33.1529	96.9226	59.9885	38.2085	48.634	38.0455	298.122	135.324	35.4246	888.895	254.299	1.80199	3.2756e-12	3214.65	1284.64	1.32328	0.269446	1677659	1678837	+	1179	- && - && PF14543:Xylanase inhibitor N-terminal|PF14541:Xylanase inhibitor C-terminal	-
scaffold3.743	232.475	181.29	224.965	63.3451	61.0705	74.3903	164.336	160.63	164.312	170.568	159.381	211.455	2436.85	3175.33	-0.381984	0.076116	2606.62	941.367	1.46929	8.05114e-11	8191403	8193195	-	825	- && Q9SCM3.1 RecName: Full=40S ribosomal protein S2-4 && PF00333:Ribosomal protein S5, N-terminal domain|PF03719:Ribosomal protein S5, C-terminal domain	-
scaffold9.138	62.1743	69.087	76.9129	66.2862	62.6407	69.1226	79.2756	73.824	75.0203	58.2285	58.0102	52.0907	2453.95	2234.93	0.134455	0.659441	1748.46	2025.99	-0.212552	0.402483	1275138	1278878	-	1782	- && Q9ZPS7.1 RecName: Full=Transmembrane 9 superfamily member 3; AltName: Full=Endomembrane protein 9; AltName: Full=Transmembrane nine protein 3; Short=AtTMN3; Flags: Precursor && PF02990:Endomembrane protein 70	-
scaffold40.66	180.532	162.288	177.076	101.766	101.598	117.42	139.591	137.184	126.222	85.8877	115.57	98.7774	2495.89	3213.41	-0.364516	0.057748	1795.55	1889.02	-0.0730885	0.829968	597472	601122	+	1026	- && P17783.1 RecName: Full=Malate dehydrogenase, mitochondrial; Flags: Precursor && PF00056:lactate/malate dehydrogenase, NAD binding domain|PF02866:lactate/malate dehydrogenase, alpha/beta C-terminal domain	-
scaffold331.98	61.7797	66.4907	74.4079	72.4923	65.0042	68.451	89.3915	74.2256	82.5121	51.8835	59.621	51.6105	2776.87	2282.18	0.282569	0.242235	1776.95	2210.04	-0.314595	0.195307	889436	894334	+	1869	- && Q6ZDY8.1 RecName: Full=Succinate dehydrogenase [ubiquinone] flavoprotein subunit, mitochondrial; AltName: Full=Flavoprotein subunit of complex II; Short=FP; Flags: Precursor && PF00890:FAD binding domain|PF02910:Fumarate reductase flavoprotein C-term	-
scaffold17.455	377.334	264.629	527.992	17.4582	42.1349	45.0602	387.72	396.793	262.219	41.7259	100.167	94.5063	2198.26	2455.95	-0.160092	0.764722	479.813	208.731	1.20119	0.009126	4375904	4380932	-	348	- && - && PF07172:Glycine rich protein family	-
scaffold327.67	188.489	257.303	137.476	314.284	462.283	338.435	125.092	142.814	182.12	172.874	200.946	149.419	1899.75	2452.28	-0.368126	0.316924	2130.86	4472.41	-1.06955	2.1022e-05	445756	446454	+	699	- && P13192.2 RecName: Full=Photosystem I reaction center subunit III, chloroplastic; AltName: Full=Light-harvesting complex I 17 kDa protein; AltName: Full=PSI-F; Flags: Precursor && PF02507:Photosystem I reaction centre subunit III	-
scaffold223.164	588.849	423.393	472.244	117.839	116.589	206.4	369.87	383.726	369.352	612.356	495.083	408.448	2298.14	3031.74	-0.399481	0.0827853	2994.33	857.192	1.80446	8.56194e-10	1573413	1573953	+	339	- && Q9LMK0.1 RecName: Full=60S ribosomal protein L35a-1 && PF01247:Ribosomal protein L35Ae	-
scaffold41.451	281.131	175.071	266.019	86.6354	94.9214	73.9236	166.708	174.392	178.809	218.073	197.153	398.939	2043.42	2834.24	-0.472052	0.0762511	3097.46	954.896	1.69766	4.35264e-08	4050393	4052500	+	651	- && B8B9K6.1 RecName: Full=60S ribosomal protein L10a >B7F845.1 RecName: Full=60S ribosomal protein L10a && PF00687:Ribosomal protein L1p/L10e family	-
scaffold106.80	322.529	412.815	215.149	431.077	682.31	617.985	206.597	195.679	262.346	366.166	426.424	191.583	1805.98	2572.63	-0.510331	0.108698	2576.91	4469.16	-0.794315	0.0264861	589247	589918	+	450	- && P31093.1 RecName: Full=Photosystem I reaction center subunit N, chloroplastic; Short=PSI-N; Flags: Precursor && PF05479:Photosystem I reaction centre subunit N (PSAN or PSI-N)	-
scaffold48.622	97.1924	105.941	93.7162	53.819	53.9651	63.2737	74.7479	72.5171	77.0746	37.336	46.2475	46.1015	2706.03	3571.34	-0.40029	0.0256654	1511.02	1961.56	-0.37639	0.142521	5615789	5619521	+	1998	- && P24067.3 RecName: Full=Luminal-binding protein 2; Short=BiP2; AltName: Full=B-70; Short=B70; AltName: Full=Heat shock protein 70 homolog 2; Flags: Precursor && PF00012:Hsp70 protein	HSP70
scaffold7.424	178.358	167.395	164.87	112.028	123.117	115.638	160.394	153.962	147.866	168.132	171.219	170.261	2234.95	2463.42	-0.140307	0.602899	2380.13	1612.8	0.561485	0.00730377	5770860	5773569	+	801	- && Q2R2W2.1 RecName: Full=14-3-3-like protein GF14-D; AltName: Full=G-box factor 14-3-3 homolog D && PF00244:14-3-3 protein	-
scaffold6.403	83.5077	82.9926	80.4688	103.769	82.2309	82.9464	106.057	94.6045	96.1613	82.8468	95.5424	68.3499	2714.47	2253.44	0.268512	0.205489	2177.61	2340.23	-0.103853	0.76576	4335503	4340036	-	1515	- && P49299.1 RecName: Full=Citrate synthase, glyoxysomal; AltName: Full=GCS; Flags: Precursor && PF00285:Citrate synthase	Citrate-synt
scaffold388.6	69.7037	74.6359	78.6299	51.982	44.8026	52.4378	63.1985	60.653	55.8693	27.8636	39.0079	34.6925	2584.08	3199.33	-0.308231	0.139051	1410.38	2040.71	-0.532841	0.0379722	87598	96412	-	2382	- && Q6K669.1 RecName: Full=Leucine aminopeptidase 2, chloroplastic; AltName: Full=Leucyl aminopeptidase 2; Short=LAP 2; AltName: Full=Proline aminopeptidase 2; AltName: Full=Prolyl aminopeptidase 2; Flags: Precursor && PF05051:Cytochrome C oxidase copper	-
scaffold121.152	110.865	92.4457	101.318	107.695	94.5702	104.341	106.305	103.108	107.593	105.153	101.619	114.924	2503.21	2400.4	0.0605012	0.868478	2454.39	2302.58	0.0920795	0.758187	1772215	1775974	+	1308	- && Q43497.1 RecName: Full=Monodehydroascorbate reductase; Short=MDAR; AltName: Full=Ascorbate free radical reductase; Short=AFR reductase && PF07992:Pyridine nucleotide-disulphide oxidoreductase	Pyr-redox-2
scaffold17.434	304.272	216.824	317.118	64.2738	76.9228	88.0722	196.796	200.091	200.804	204.051	198.707	269.284	2381.48	3334.77	-0.485863	0.0374459	2588.75	868.182	1.57615	6.35172e-11	4131124	4132771	+	660	- && Q9C9C5.1 RecName: Full=60S ribosomal protein L6-3 && PF01159:Ribosomal protein L6e	-
scaffold163.209	72.4078	53.2423	74.0458	53.8523	50.0016	52.2903	66.5973	71.9912	73.0266	87.8408	66.0665	72.4874	2364.89	2227.91	0.0859307	0.835687	2443.63	1659.35	0.558305	0.0194909	1514730	1517482	-	1851	- && O49485.1 RecName: Full=D-3-phosphoglycerate dehydrogenase 1, chloroplastic; AltName: Full=Protein EMBRYO SAC DEVELOPMENT ARREST 9; Flags: Precursor && PF00389:D-isomer specific 2-hydroxyacid dehydrogenase, catalytic domain|PF01842:ACT domain|PF02826:	2-Hacid-dh-C
scaffold154.100	437.119	372.554	380.382	211.239	232.115	219.205	283.27	314.886	298.39	333.902	304.21	425.384	2208.37	2924.6	-0.404994	0.0380511	2532.59	1551.65	0.706776	0.00380974	1900183	1902257	-	408	- && P15543.2 RecName: Full=Acyl carrier protein 3, chloroplastic; AltName: Full=Acyl carrier protein III; Short=ACP III; Flags: Precursor && PF00550:Phosphopantetheine attachment site	PP-binding
scaffold284.124	242.612	202.862	187.31	138.244	141.005	125.842	136.963	145.998	146.9	142.554	158.873	210.689	2148.85	3155.26	-0.553908	0.00313389	2474.95	1925.72	0.362017	0.207064	1027204	1029653	+	828	- && P15543.2 RecName: Full=Acyl carrier protein 3, chloroplastic; AltName: Full=Acyl carrier protein III; Short=ACP III; Flags: Precursor && PF00550:Phosphopantetheine attachment site	PP-binding
scaffold2.186	244.106	168.528	240.064	101.421	103.9	97.0023	185.872	181.071	199.219	207.828	229.357	301.06	2255.97	2596.53	-0.20303	0.545499	2843.77	1145.5	1.31184	1.80664e-08	1839833	1841424	-	660	- && P29545.3 RecName: Full=Elongation factor 1-beta; Short=EF-1-beta; AltName: Full=Elongation factor 1-beta'; Short=EF-1-beta'; AltName: Full=Elongation factor 1B-alpha 2; AltName: Full=eEF-1B alpha 2 && PF00736:EF-1 guanine nucleotide exchange domain	-
scaffold225.45	332.33	297.069	257.845	165.015	185.48	272.288	265.591	297.871	226.15	330.676	331.006	272.294	2273.45	2548.32	-0.164111	0.621851	2596.16	1704.03	0.607406	0.0360007	315343	316596	-	477	- && P40621.1 RecName: Full=HMG1/2-like protein && PF00505:HMG (high mobility group) box	HMG-box
scaffold109.46	761.209	729.226	388.833	127.204	140.642	342.186	263.302	413.953	326.915	327.532	348.022	316.864	2419.24	4510.84	-0.898435	0.00183811	2308.29	1395.21	0.726309	0.0797229	434004	434402	+	399	- && P32439.1 RecName: Full=MFS18 protein; Flags: Precursor && -	-
scaffold24.194	62.6483	62.1117	70.0358	43.5144	48.0783	42.0409	56.9714	66.6397	73.5002	42.4465	43.7015	59.4029	2803.04	2763.81	0.0201528	0.964991	2000.7	1806.56	0.147253	0.656651	3905964	3910379	-	2355	- && Q9SIF2.1 RecName: Full=Heat shock protein 90-5, chloroplastic; Short=AtHSP90.5; Short=AtHsp90-5; AltName: Full=Heat shock protein 88-1; Short=Hsp88-1; AltName: Full=Hsp90C; AltName: Full=Protein EMBRYO DEFECTIVE 1956; AltName: Full=Protein chlorate-r	HATPase-c
scaffold272.72	68.9834	45.4217	69.8849	21.9308	20.241	25.6957	48.0913	50.0594	48.9592	57.9244	54.035	83.2103	2203.41	2756.34	-0.32313	0.280202	2827.21	966.447	1.54856	1.2504e-09	544469	550989	-	2481	- && Q9FEF8.1 RecName: Full=Probable mediator of RNA polymerase II transcription subunit 36b; AltName: Full=Histone-glutamine methyltransferase; AltName: Full=SKP1-interacting partner 7; AltName: Full=rRNA 2'-O-methyltransferase fibrillarin 1 && PF01269:F	-
scaffold10.73	70.9215	78.6981	66.3868	77.7879	75.1925	54.9415	78.5841	68.0272	61.4651	45.9667	55.5773	71.9749	2656.11	2750.62	-0.0503256	0.903331	2142	2525.69	-0.237688	0.499902	703472	705586	-	2115	- && Q9SNN0.1 RecName: Full=Arginine decarboxylase 1; Short=ARGDC1; Short=OsADC1 && PF00278:Pyridoxal-dependent decarboxylase, C-terminal sheet domain|PF02784:Pyridoxal-dependent decarboxylase, pyridoxal binding domain	-
scaffold59.198	427.612	366.612	325.994	128.966	164.651	181.065	233.489	265.373	249.288	442.623	333.405	380.196	2073.23	3096.21	-0.578215	0.00230364	3095.05	1249.99	1.30798	3.76167e-08	2900307	2900765	+	459	- && P54348.3 RecName: Full=Histone H2B.5; Short=H2B && PF00125:Core histone H2A/H2B/H3/H4	Histone
scaffold60.40	86.9735	86.6021	71.6188	56.0341	49.0873	52.4836	62.9834	73.2224	67.6797	80.1307	60.9296	81.5088	2304.31	2763.5	-0.26173	0.287618	2431.09	1694.04	0.521037	0.0392142	435633	439326	-	1872	- && Q39085.2 RecName: Full=Delta(24)-sterol reductase; AltName: Full=Cell elongation protein DIMINUTO; AltName: Full=Cell elongation protein Dwarf1; AltName: Full=Protein CABBAGE1; AltName: Full=Protein ENHANCED VERY-LOW-FLUENCE RESPONSE 1 && PF01565:FAD	FAD-binding-4
scaffold29.106	52.698	55.8825	65.5564	36.3988	35.3	38.079	63.9821	58.4381	65.5024	54.3619	54.5152	57.0905	2416.51	2234.86	0.112202	0.737656	2061.57	1342.27	0.619051	0.00307764	832332	836453	-	2130	- && Q650T9.1 RecName: Full=DEAD-box ATP-dependent RNA helicase 7 && PF00271:Helicase conserved C-terminal domain|PF00270:DEAD/DEAH box helicase|PF08152:GUCT (NUC152) domain	DEAD
scaffold25.395	70.4205	87.9461	92.8364	169.924	143.954	142.111	88.4196	96.1046	103.6	61.9129	61.5018	43.268	2395.52	2083.7	0.200811	0.505397	1336.93	3605.94	-1.43143	1.04989e-09	5173548	5175356	+	1377	- && A8KBL5.2 RecName: Full=Putative sodium-coupled neutral amino acid transporter 11; AltName: Full=Solute carrier family 38 member 11 && PF01490:Transmembrane amino acid transporter protein	Aa-trans
scaffold77.422	46.225	51.6452	49.0654	38.3605	32.8782	29.0613	134.051	152.8	142.283	433.265	216.218	320.382	2766.99	945.076	1.5498	8.29594e-28	6043.04	615.254	3.29597	1.60105e-32	4007830	4008897	-	1068	- && - && -	-
scaffold353.5	50.7603	66.8082	55.0094	50.519	57.6947	52.1564	59.5595	62.5561	84.2675	23.1617	26.7955	36.8767	3447.46	2873.81	0.262446	0.407491	1402.1	2546.09	-0.860669	0.00114491	80129	83756	+	2766	- && B8ANF1.1 RecName: Full=Magnesium-chelatase subunit ChlH, chloroplastic; Short=Mg-chelatase subunit H; AltName: Full=Mg-protoporphyrin IX chelatase subunit ChlH; Flags: Precursor && PF02514:CobN/Magnesium Chelatase	-
scaffold15.951	473.399	339.608	381.508	158.191	159.729	163.068	269.765	298.581	314.769	489.075	399.561	610.187	2031.54	2741.82	-0.432403	0.0643757	3333.68	1051.96	1.66398	1.18808e-12	8383991	8385599	+	381	- && P35686.2 RecName: Full=40S ribosomal protein S20 && PF00338:Ribosomal protein S10p/S20e	Ribosomal-S10
scaffold450.39	363.027	258.231	254.536	60.8149	60.0876	98.5772	179.327	196.785	191.718	331.193	220.724	283.311	2170.05	3338.98	-0.62138	0.00355766	3084.1	797.001	1.95208	3.00166e-12	349384	351440	-	633	- && P49689.3 RecName: Full=40S ribosomal protein S30 && PF04758:Ribosomal protein S30	Ribosomal-S30
scaffold293.85	557.134	422.739	389.672	102.319	102.429	186.504	281.426	287.197	273.496	322.356	298.151	402.13	2150.41	3488.73	-0.697784	0.000352421	2524.55	949.244	1.4111	3.29125e-06	646261	648475	+	423	- && P49690.3 RecName: Full=60S ribosomal protein L23; AltName: Full=Protein EMBRYO DEFECTIVE 2171 && PF00238:Ribosomal protein L14p/L23e	-
scaffold108.31	100.065	78.4202	107.858	55.6827	54.3299	46.5066	81.351	91.5224	85.463	88.1801	77.2116	117.934	2273.95	2516.3	-0.146204	0.670921	2411.7	1310.39	0.880018	0.000775989	319286	321546	-	1458	- && P32112.1 RecName: Full=Adenosylhomocysteinase; Short=AdoHcyase; AltName: Full=S-adenosyl-L-homocysteine hydrolase && PF00670:S-adenosyl-L-homocysteine hydrolase, NAD binding domain|PF05221:S-adenosyl-L-homocysteine hydrolase	-
scaffold48.439	270.482	285.336	169.558	146.406	191.276	215.815	140.822	162.147	162.561	146.429	161.766	196.36	2243	3482.76	-0.634453	0.0112393	2349.34	2533.81	-0.109042	0.765867	3980525	3981663	+	798	- && O80360.1 RecName: Full=50S ribosomal protein L3, chloroplastic; Flags: Precursor && PF00297:Ribosomal protein L3	-
scaffold31.886	597.091	550.671	366.825	234.731	250.223	326.778	212.283	348.042	311.283	381.352	366.406	320.505	1942.28	3363.48	-0.791733	0.00318121	2297.47	1718.62	0.418762	0.117181	7433086	7433596	+	369	- && Q9M5X7.1 RecName: Full=Non-specific lipid-transfer protein; Short=LTP; AltName: Allergen=Mal d 3; Flags: Precursor && PF00234:Protease inhibitor/seed storage/LTP family	-
scaffold15.572	32.8121	38.7298	40.9439	41.1945	44.9133	40.4474	44.7889	44.0025	47.5818	58.4313	45.9051	38.5435	2084.67	1715.69	0.280521	0.243587	2108.05	1839.44	0.196575	0.535465	5161994	5164927	+	2532	- && Q9ASR1.1 RecName: Full=Elongation factor 2; Short=EF-2; AltName: Full=Protein LOW EXPRESSION OF OSMOTICALLY RESPONSIVE GENES 1 && PF00009:Elongation factor Tu GTP binding domain|PF03764:Elongation factor G, domain IV|PF00679:Elongation factor G C-ter	GTP-EFTU
scaffold2.1184	133.213	149.836	110.634	79.8135	92.48	123.192	130.938	138.222	130.019	122.956	133.509	85.6426	2407.4	2367.24	0.0246757	0.956042	1990.3	1693.4	0.233087	0.519441	10020499	10021815	+	999	- && Q6YWR4.1 RecName: Full=Homeobox-leucine zipper protein HOX16; AltName: Full=HD-ZIP protein HOX16; AltName: Full=Homeodomain transcription factor HOX16; AltName: Full=OsHox16 && PF02183:Homeobox associated leucine zipper|PF00046:Homeobox domain	Homeobox
scaffold47.140	59.5155	54.6646	56.9796	35.6948	40.5591	42.7538	50.0771	51.4119	50.6685	44.4511	45.4086	51.6266	2325.84	2610.51	-0.16652	0.507868	2089.74	1729.24	0.273186	0.291896	3255213	3258646	+	2532	- && Q9ASR1.1 RecName: Full=Elongation factor 2; Short=EF-2; AltName: Full=Protein LOW EXPRESSION OF OSMOTICALLY RESPONSIVE GENES 1 && PF00679:Elongation factor G C-terminus|PF00009:Elongation factor Tu GTP binding domain|PF14492:Elongation Factor G, doma	GTP-EFTU
scaffold248.42	259.564	290.224	161.938	146.54	202.259	208.09	127.167	169.983	160.423	169.311	163.771	204.2	2204.83	3416.75	-0.631561	0.0228391	2501.68	2549.39	-0.0272696	0.946056	460568	461710	-	798	- && O80360.1 RecName: Full=50S ribosomal protein L3, chloroplastic; Flags: Precursor && PF00297:Ribosomal protein L3	-
scaffold9.810	55.7964	58.631	59.61	71.9787	65.6279	53.4851	60.978	62.2828	64.3001	78.7968	68.4058	82.5452	2085.8	1930.94	0.111122	0.70331	2468.78	2021.62	0.288245	0.306656	6602678	6609788	-	1842	- && - && PF05327:RNA polymerase I specific transcription initiation factor RRN3	RRN3
scaffold19.304	340.929	262.599	260.81	82.5916	86.6232	121.305	186.721	202.742	194.427	269.395	259.115	269.739	1998.71	2951.76	-0.562182	0.0043926	2639.34	945.084	1.4816	1.9349e-10	2568889	2571377	-	567	- && P42791.2 RecName: Full=60S ribosomal protein L18-2 && -	-
scaffold435.26	33.9214	34.1065	46.201	40.7097	34.72	37.2899	46.5566	40.0343	43.662	29.5079	31.7083	31.611	2328.18	2038.64	0.190946	0.564363	1602.73	1916.5	-0.257917	0.307139	422852	428349	-	2961	- && Q8VZG7.1 RecName: Full=Ribonuclease TUDOR 1; Short=AtTudor1; Short=TUDOR-SN protein 1 && PF00565:Staphylococcal nuclease homologue|PF00567:Tudor domain	-
scaffold50.265	43.3908	43.2682	51.7032	43.932	48.7008	46.3628	55.5684	51.0459	47.6776	63.0862	53.5764	45.6663	1894.29	1695.76	0.159289	0.600646	1924.11	1622.74	0.245707	0.382474	2050749	2056757	-	2034	- && Q2RAK2.1 RecName: Full=Pyruvate kinase 1, cytosolic; Short=OsPK1 >B8BJ39.1 RecName: Full=Pyruvate kinase 1, cytosolic; Short=OsPK1 && PF02887:Pyruvate kinase, alpha/beta domain|PF00224:Pyruvate kinase, barrel domain	PK
scaffold291.17	493.201	373.755	407.088	119.992	144.441	169.737	262.31	309.693	305.926	393.044	314.862	369.843	2401.26	3476.79	-0.53376	0.00926397	2847.68	1128.39	1.33545	8.83754e-09	411503	411955	-	453	- && Q6ZBP3.1 RecName: Full=Histone H2B.2 >A2YWI3.1 RecName: Full=Histone H2B.2 && PF00125:Core histone H2A/H2B/H3/H4	Histone
scaffold39.230	119.152	132.405	86.5064	77.9491	89.993	98.3669	71.2324	88.4132	90.3834	81.4494	73.8759	99.4917	2346.16	3161.37	-0.429905	0.109779	2310.96	2374.75	-0.0393302	0.915688	1968998	1971745	+	1554	- && Q6YZE2.1 RecName: Full=Glutamate-1-semialdehyde 2,1-aminomutase, chloroplastic; Short=GSA; AltName: Full=Glutamate-1-semialdehyde aminotransferase; Short=GSA-AT; Flags: Precursor && PF00202:Aminotransferase class-III	Aminotran-3
scaffold130.84	18.5907	21.6368	29.9567	35.3926	35.0019	33.3501	34.9644	28.7082	30.4789	14.2737	17.9613	21.7973	2779.03	2068.76	0.425166	0.135466	1541.84	2912.57	-0.917568	0.000195169	834673	845627	+	4890	- && Q42093.2 RecName: Full=ABC transporter C family member 2; Short=ABC transporter ABCC.2; Short=AtABCC2; AltName: Full=ATP-energized glutathione S-conjugate pump 2; AltName: Full=Glutathione S-conjugate-transporting ATPase 2; AltName: Full=Multidrug re	ABC-membrane
scaffold65.582	188.664	244.052	145.73	299.626	442.82	310.155	116.788	138.941	178.932	171.313	206.643	175.129	1819.23	2411.7	-0.406566	0.220745	2233.99	4186.03	-0.905889	0.000345	4587486	4588178	+	693	- && P13192.2 RecName: Full=Photosystem I reaction center subunit III, chloroplastic; AltName: Full=Light-harvesting complex I 17 kDa protein; AltName: Full=PSI-F; Flags: Precursor && PF02507:Photosystem I reaction centre subunit III	-
scaffold225.253	114.698	111.84	170.053	181.236	228.46	126.538	166.328	167.397	154.343	151.157	99.2714	175.283	2589.74	2101.73	0.300716	0.335062	2185.01	2706.42	-0.308814	0.439557	1849031	1850101	+	879	- && Q38907.2 RecName: Full=Probable xyloglucan endotransglucosylase/hydrolase protein 25; Short=At-XTH25; Short=XTH-25; Flags: Precursor && PF06955:Xyloglucan endo-transglycosylase (XET) C-terminus|PF00722:Glycosyl hydrolases family 16	-
scaffold3.649	174.13	160.07	150.551	167.072	165.91	155.746	154.552	164.39	155.839	133.011	155.525	177.794	2347.47	2390.92	-0.0261425	0.947826	2228.14	2298.04	-0.0445209	0.89814	7636273	7638169	-	819	- && Q41764.1 RecName: Full=Actin-depolymerizing factor 3; Short=ADF-3; Short=ZmADF3; AltName: Full=ZmABP3 && PF00241:Cofilin/tropomyosin-type actin-binding protein	Cofilin-ADF
scaffold84.194	39.8866	38.7724	33.3216	51.9495	50.5802	34.0847	38.4425	38.7357	43.5464	79.4277	58.7836	60.3156	2007.39	1856.89	0.112668	0.730353	3187.54	2161.05	0.560672	0.0575047	1897920	1903373	-	2754	- && - && -	-
scaffold96.338	90.4307	79.7376	113.058	43.9163	50.7647	46.5487	187.589	195.113	141.037	82.7817	86.6605	148.443	3157.79	1705.53	0.888405	2.17143e-05	1855.09	809.788	1.19587	5.21325e-05	3135578	3136576	-	999	- && Q8GT95.1 RecName: Full=Polygalacturonase inhibitor 1; AltName: Full=Floral organ regulator 1; AltName: Full=Polygalacturonase-inhibiting protein 1; Short=PGIP-1; Flags: Precursor && PF13855:Leucine rich repeat|PF08263:Leucine rich repeat N-terminal d	LRRNT-2
scaffold14.385	86.0344	98.7055	67.4867	91.5546	119.435	104.958	77.0245	90.2609	95.9914	187.328	128.19	90.674	1888.6	1803.3	0.0671309	0.885328	2810.47	2153.92	0.383796	0.291601	3608005	3611534	+	1188	- && Q7XPL2.2 RecName: Full=Oxygen-dependent coproporphyrinogen-III oxidase, chloroplastic; Short=Coprogen oxidase; Short=Coproporphyrinogenase; Flags: Precursor && PF01218:Coproporphyrinogen III oxidase	-
scaffold390.19	140.207	216.701	97.054	219.968	219.256	151.774	238.994	143.602	161.254	92.2438	119.202	82.5136	2481.06	2063.46	0.265947	0.784564	1294.53	2566.11	-0.987001	0.000258033	589526	592002	-	756	- && Q6K4V2.1 RecName: Full=Bidirectional sugar transporter SWEET4; Short=OsSWEET4 >A2X3S3.1 RecName: Full=Bidirectional sugar transporter SWEET4; Short=OsSWEET4 && PF03083:Sugar efflux transporter for intercellular exchange	-
scaffold18.545	908.725	643.165	647.425	184.244	188.676	291.682	408.993	470.287	461.778	795.469	525.218	778.658	1991.83	3258.73	-0.709909	0.000584271	3013.89	937.92	1.68398	2.33741e-09	5832625	5833561	+	246	- && P35687.1 RecName: Full=40S ribosomal protein S21 && -	-
scaffold20.913	163.139	180.08	110.639	221.237	229.95	248.4	135.786	156.547	121.653	415.569	257.612	187.224	1544.36	1687.66	-0.127188	0.775528	3096.94	2481.48	0.319571	0.410508	7823008	7825059	-	618	- && Q9LEV3.1 RecName: Full=CBS domain-containing protein CBSX3, mitochondrial; Flags: Precursor && PF00571:CBS domain	CBS
scaffold36.588	195.139	172.755	295.634	148.649	62.7473	111.979	181.658	233.443	232.576	41.6205	49.7818	97.0464	3308.63	3385.21	-0.0332702	0.955442	931.852	1572.21	-0.754651	0.0942955	6188252	6191948	-	846	- && P15490.1 RecName: Full=Stem 28 kDa glycoprotein; AltName: Full=Vegetative storage protein A; Flags: Precursor && PF03767:HAD superfamily, subfamily IIIB (Acid phosphatase)	-
scaffold49.28	269.724	183.46	244.785	70.4401	79.9695	81.5002	159.956	165.269	175.323	225.798	175.823	296	2085.22	2902.42	-0.477103	0.0422487	2810.83	918.341	1.61384	3.30371e-10	185743	188078	-	690	- && P25460.1 RecName: Full=40S ribosomal protein S11 && PF16205:Ribosomal-S17 N-terminal|PF00366:Ribosomal protein S17	-
scaffold152.9	497.749	385.343	406.805	139.327	158.259	154.077	269.88	318.166	313.063	486.835	379.58	554.799	2023.95	2890.46	-0.513855	0.0127726	3085.8	964.314	1.67801	3.07623e-13	96821	98230	+	372	- && Q9LZ41.1 RecName: Full=60S ribosomal protein L35-4 && PF00831:Ribosomal L29 protein	-
scaffold303.57	205.78	279.516	141.153	273.615	171.919	320.497	124.775	103.151	97.7918	8.23773	45.4309	7.53311	2052.36	3933.37	-0.93832	0.000199672	370.856	4591.31	-3.62974	0.000247647	1091809	1093667	+	1044	- && O65039.1 RecName: Full=Vignain; AltName: Full=Cysteine endopeptidase; Flags: Precursor && PF08246:Cathepsin propeptide inhibitor domain (I29)|PF00112:Papain family cysteine protease	Peptidase-C1
scaffold1.278	343.752	228.353	289.773	99.02	105.32	83.676	196.344	201.225	196.987	283.98	235.175	426.935	1927.47	2788.99	-0.532942	0.018147	2967.66	888.027	1.74063	3.87631e-10	2738469	2740438	-	537	- && Q943F3.1 RecName: Full=60S ribosomal protein L18a && PF01775:Ribosomal L18ae/LX protein domain	-
scaffold5.107	457.139	333.984	361.29	133.46	130.056	149.817	262.075	281.544	282.214	355.8	338.544	421.004	2109.03	2936.55	-0.477334	0.0266739	2752.75	1003.55	1.45571	6.08683e-12	1144321	1145836	+	423	- && Q9XHS0.1 RecName: Full=40S ribosomal protein S12 && PF01248:Ribosomal protein L7Ae/L30e/S12e/Gadd45 family	-
scaffold163.5	37.6656	31.8964	42.9716	53.3816	60.5576	46.042	56.4591	61.0707	57.6074	101.402	84.6049	51.6978	1630.38	1045.86	0.640001	0.00106699	2134.18	1416.29	0.591554	0.072966	106560	109510	+	1542	- && Q42806.1 RecName: Full=Pyruvate kinase, cytosolic isozyme; Short=PK && PF00224:Pyruvate kinase, barrel domain|PF02887:Pyruvate kinase, alpha/beta domain	PK
scaffold81.20	19.5545	27.178	26.577	52.7363	54.0199	59.7995	56.5734	54.1879	50.0653	66.73	49.9982	29.0874	2181.36	992.107	1.13605	1.2415e-10	1907.47	2148.04	-0.171419	0.695742	160098	165057	-	2247	- && B9DGD6.1 RecName: Full=Acetyl-coenzyme A synthetase, chloroplastic/glyoxysomal; AltName: Full=Acetate--CoA ligase; AltName: Full=Acetyl-CoA synthetase; Flags: Precursor && PF13193:AMP-binding enzyme C-terminal domain|PF16177:Acetyl-coenzyme A synthet	AMP-binding
scaffold40.149	307.425	211.442	257.533	111.735	111.993	73.4053	175.549	178.961	180.999	346.417	223.576	518.024	1736.09	2512.19	-0.53301	0.0143364	3414.59	916.465	1.89754	1.22477e-08	1340023	1341900	-	537	- && Q943F3.1 RecName: Full=60S ribosomal protein L18a && PF01775:Ribosomal L18ae/LX protein domain	-
scaffold242.180	93.2756	93.5636	96.2758	73.048	79.8947	73.2751	98.5829	92.4166	82.1693	59.603	61.0826	62.3453	2344.62	2424.99	-0.0486339	0.898555	1517.71	1846.53	-0.282896	0.237233	1677281	1680922	+	1422	- && Q9SK03.2 RecName: Full=Ethylene-responsive transcription factor RAP2-7; AltName: Full=Protein RELATED TO APETALA2 7; AltName: Full=Protein TARGET OF EAT 1 && PF00847:AP2 domain	AP2
scaffold120.265	52.5086	58.5433	46.429	38.0494	62.0844	51.1829	48.4331	48.2781	44.3766	26.5218	40.6591	19.5	2677.65	2980.62	-0.154375	0.59608	1585.94	2729.08	-0.782924	0.0246721	1934481	1939525	+	3144	- && Q43191.1 RecName: Full=Probable linoleate 9S-lipoxygenase 5; AltName: Full=Leaf lipoxygenase && PF00305:Lipoxygenase	Lipoxygenase
scaffold45.87	687.357	579.193	479.917	192.141	193.993	312.995	293.633	386.573	335.341	838.726	488.841	555.507	1913.05	3280.73	-0.777614	0.000144045	3425.6	1251.31	1.45282	2.1317e-06	1068054	1068365	+	312	- && P59259.2 RecName: Full=Histone H4 >Q6LAF3.3 RecName: Full=Histone H4 >Q6PMI5.3 RecName: Full=Histone H4 >Q6WZ83.3 RecName: Full=Histone H4 >Q76H85.3 RecName: Full=Histone H4 >P62788.2 RecName: Full=Histone H4 >P62787.2 RecName: Full=Histone H4 >P6288	-
scaffold185.43	377.822	346.562	305.002	146.888	167.173	178.002	214.711	270.983	268.353	413.974	365.027	384.22	2089.88	2845.08	-0.444685	0.0426345	3113.41	1296.11	1.26427	4.93666e-10	326788	327246	+	459	- && P54348.3 RecName: Full=Histone H2B.5; Short=H2B && PF00125:Core histone H2A/H2B/H3/H4	Histone
scaffold184.62	116.575	107.759	114.093	98.1901	88.1301	94.1734	104.068	121.767	115.026	97.7119	98.1634	102.4	2333.73	2311.81	0.0137566	0.975012	1972.51	1826.25	0.111134	0.693867	420720	422352	+	1134	- && P53492.1 RecName: Full=Actin-7; AltName: Full=Actin-2 && PF00022:Actin	Actin
scaffold10.141	303.001	265.004	263.825	203.491	224.217	286.218	280.881	280.645	225.259	309.366	308.387	269.87	2250.93	2374.81	-0.0769574	0.840623	2452.23	1941.59	0.336839	0.219188	1286539	1288203	-	474	- && P40621.1 RecName: Full=HMG1/2-like protein && PF00505:HMG (high mobility group) box	HMG-box
scaffold122.115	80.7803	103.494	52.4635	234.672	330.469	244.331	62.2352	67.1283	91.1374	83.5575	113.627	65.7894	1609.99	1721.43	-0.0962647	0.871219	1851.1	5616.28	-1.60111	3.31389e-09	1135174	1137096	-	1209	- && P26302.1 RecName: Full=Phosphoribulokinase, chloroplastic; Short=PRK; Short=PRKase; AltName: Full=Phosphopentokinase; Flags: Precursor && PF00485:Phosphoribulokinase / Uridine kinase family	-
scaffold157.182	219.105	166.167	132.271	105.276	101.003	114.096	160.752	153.129	196.439	129.474	144.359	137.271	2939.68	2972.53	-0.0158266	0.979012	2286.61	1754.42	0.382249	0.0960962	1643096	1644049	+	954	- && Q9LUM4.2 RecName: Full=Ethylene-responsive transcription factor RAP2-2; Short=AtRAP2.2; AltName: Full=Protein RELATED TO APETALA2 2 && PF00847:AP2 domain	AP2
scaffold42.527	69.928	63.8635	87.6696	54.613	55.5435	48.8679	78.027	71.4358	76.6755	57.0337	63.1416	69.0727	2510.54	2454.77	0.0319288	0.945501	2030.01	1679.06	0.273877	0.291055	7241836	7245943	+	1839	- && Q42290.2 RecName: Full=Probable mitochondrial-processing peptidase subunit beta, mitochondrial; AltName: Full=Beta-MPP; Flags: Precursor && PF00675:Insulinase (Peptidase family M16)|PF05193:Peptidase M16 inactive domain	-
scaffold6.373	421.177	287.511	317.867	121.816	137.144	158.69	237.656	283	259.9	394.845	334.033	458.939	1951.01	2560.29	-0.391723	0.136494	2869.87	992.158	1.53228	4.00385e-11	3876844	3878367	-	414	- && Q9SS17.1 RecName: Full=40S ribosomal protein S24-1 && PF01282:Ribosomal protein S24e	Ribosomal-S24e
scaffold93.36	62.9717	64.1346	83.5063	83.5105	78.0487	63.4079	78.9739	82.4025	85.3134	60.7887	59.0168	72.5698	2363.63	2014.41	0.230125	0.424528	1781.29	2050.41	-0.203011	0.503605	1411668	1416904	+	1587	- && Q40078.1 RecName: Full=V-type proton ATPase subunit B 1; Short=V-ATPase subunit B 1; AltName: Full=Vacuolar proton pump subunit B 1 && PF00006:ATP synthase alpha/beta family, nucleotide-binding domain|PF00306:ATP synthase alpha/beta chain, C terminal	ATP-synt-ab
scaffold166.94	51.401	55.2005	71.416	70.8221	69.8602	55.3918	75.1051	74.8004	77.138	57.1701	56.3204	68.1387	2471.35	1934.38	0.352832	0.156941	1910.61	2030.12	-0.0875445	0.797466	2057000	2064924	-	1803	- && Q40078.1 RecName: Full=V-type proton ATPase subunit B 1; Short=V-ATPase subunit B 1; AltName: Full=Vacuolar proton pump subunit B 1 && PF02874:ATP synthase alpha/beta family, beta-barrel domain|PF00306:ATP synthase alpha/beta chain, C terminal domain	ATP-synt-ab
scaffold176.40	204.671	150.628	166.989	58.1842	57.8297	68.6396	125.869	135.269	140.861	190.375	148.797	198.736	2126.16	2756.29	-0.37433	0.112375	2749.5	928.38	1.56628	2.94724e-12	306603	312143	-	876	- && P34788.1 RecName: Full=40S ribosomal protein S18 && PF00227:Proteasome subunit|PF00416:Ribosomal protein S13/S18	Proteasome
scaffold69.126	97.8641	120.365	122.674	176.905	171.348	145.501	121.048	101.193	107.511	68.1278	95.0359	69.8304	2221.35	2291.57	-0.0453338	0.914366	1514.96	3164.18	-1.06238	8.85146e-06	3288097	3290789	+	1116	- && Q10716.1 RecName: Full=Cysteine proteinase 1; Flags: Precursor && PF00112:Papain family cysteine protease|PF08246:Cathepsin propeptide inhibitor domain (I29)	Peptidase-C1
scaffold120.111	47.123	36.2837	41.8021	49.7206	59.6639	48.2162	54.3146	56.1505	55.8942	132.117	94.0178	51.6978	1548.68	1163.23	0.413059	0.0575149	2493.81	1394.94	0.838108	0.020754	829925	832885	+	1542	- && P22200.1 RecName: Full=Pyruvate kinase, cytosolic isozyme; Short=PK && PF00224:Pyruvate kinase, barrel domain|PF02887:Pyruvate kinase, alpha/beta domain	PK
scaffold13.902	78.8721	81.3427	69.0054	123.229	118.567	111.089	70.1803	67.2532	68.9775	85.6698	72.143	69.1973	1899.02	2103.3	-0.147186	0.600431	2016.77	3087.85	-0.614625	0.00600959	7661604	7666228	-	1524	- && Q42456.2 RecName: Full=Aspartic proteinase oryzasin-1; Flags: Precursor && PF00026:Eukaryotic aspartyl protease|PF05184:Saposin-like type B, region 1|PF03489:Saposin-like type B, region 2	Asp
scaffold28.222	90.6556	72.4181	95.3784	54.4125	57.8835	59.1094	78.4281	80.5413	73.209	84.8708	81.7332	92.4283	2211.66	2457.9	-0.152394	0.636103	2384.23	1552.48	0.618929	0.00371605	2923514	2929044	-	1578	- && P36397.2 RecName: Full=ADP-ribosylation factor 1; Short=AtARF1 && PF00025:ADP-ribosylation factor family	Arf
scaffold104.150	500.569	368.852	405.629	100.667	100.474	162.472	263.485	296.546	273.106	319.999	273.969	445.23	2127.6	3249.17	-0.61057	0.00181119	2566.84	882.351	1.54049	2.30296e-07	1394738	1396969	+	423	- && P49690.3 RecName: Full=60S ribosomal protein L23; AltName: Full=Protein EMBRYO DEFECTIVE 2171 && PF00238:Ribosomal protein L14p/L23e	-
scaffold14.346	177.52	124.077	177.034	50.0738	51.9425	56.601	115.161	116.259	119.221	130.717	127.878	171.685	2127.46	2899.4	-0.446754	0.0632701	2523.81	914.943	1.46381	8.18987e-11	3245118	3247780	+	1005	- && P60039.1 RecName: Full=60S ribosomal protein L7-3 && PF00327:Ribosomal protein L30p/L7e|PF08079:Ribosomal L30 N-terminal domain	-
scaffold303.30	75.5528	81.6461	165.781	66.1316	59.3336	65.2948	219.418	261.928	234.837	23.1251	58.2226	58.67	4812.43	2168.92	1.14961	0.0551413	909.155	1218.96	-0.422811	0.328007	576680	578001	-	1113	- && A8QW51.1 RecName: Full=Probable O-methyltransferase 2; Short=SbOMT2 && PF08100:Dimerisation domain|PF00891:O-methyltransferase	-
scaffold16.671	388.849	322.254	279.658	222.203	239.536	297.397	217.884	286.887	234.774	521.442	336.517	483.692	1848.47	2469.82	-0.417423	0.101624	3241.13	1803.36	0.845713	0.00194956	6719278	6720785	+	414	- && P40619.1 RecName: Full=HMG1/2-like protein && PF00505:HMG (high mobility group) box	HMG-box
scaffold223.20	524.228	518.32	310.523	269.302	244.399	351.868	374.187	350.901	329.738	442.308	440.636	456.956	2158.46	2759.91	-0.35421	0.268134	2648.81	1683.93	0.653478	0.00812839	384979	387043	-	339	- && O04287.1 RecName: Full=Peptidyl-prolyl cis-trans isomerase FKBP12; Short=PPIase FKBP12; AltName: Full=12 kDa FK506-binding protein; Short=12 kDa FKBP; AltName: Full=FK506-binding protein 12; Short=VfFKBP12; AltName: Full=FKBP-12; AltName: Full=Immuno	FKBP-C
scaffold5.32	538.662	465.414	359.9	168.511	185.536	276.564	297.212	401.397	364.296	174.416	204.582	219.234	2965.07	3793.54	-0.355091	0.219237	1612.07	1671.22	-0.051968	0.902645	285621	286180	-	462	- && Q93VR4.1 RecName: Full=MLP-like protein 423 && PF00407:Pathogenesis-related protein Bet v I family	-
scaffold34.212	271.151	181.788	190.073	59.0089	55.6683	66.6223	121.335	142.771	140.108	190.5	164.096	247.735	1976.85	3137.35	-0.66603	0.00295889	2848.24	842.924	1.75652	2.62228e-13	2215175	2216398	+	810	- && Q9LMK0.1 RecName: Full=60S ribosomal protein L35a-1 && PF01247:Ribosomal protein L35Ae	-
scaffold393.23	529.982	337.157	365.151	85.926	95.9004	103.206	232.802	255.735	245.156	413.049	305.423	468.887	1940.12	3251.43	-0.744643	0.000724531	3035.75	716.454	2.08303	2.93362e-18	190596	191033	-	438	- && Q9LR33.1 RecName: Full=60S ribosomal protein L27a-2 && PF00828:Ribosomal protein L18e/L15	-
scaffold43.114	289.262	232.445	160.016	80.4984	97.1557	177.838	136.426	174.604	132.014	361.717	207.704	200.255	1925.68	2954.29	-0.616837	0.0272211	3229.68	1467.54	1.13791	0.00242676	933020	933878	-	720	- && P59259.2 RecName: Full=Histone H4 >Q6LAF3.3 RecName: Full=Histone H4 >Q6PMI5.3 RecName: Full=Histone H4 >Q6WZ83.3 RecName: Full=Histone H4 >Q76H85.3 RecName: Full=Histone H4 >P62788.2 RecName: Full=Histone H4 >P62787.2 RecName: Full=Histone H4 >P6288	-
scaffold304.45	477.486	413.26	376.416	199.567	217.769	254.546	288.533	399.994	366.799	120.084	167.869	232.298	2963.14	3548.31	-0.259666	0.378996	1412.46	1792.82	-0.343957	0.340566	399587	400132	+	465	- && Q93VR4.1 RecName: Full=MLP-like protein 423 && PF00407:Pathogenesis-related protein Bet v I family	-
scaffold78.168	324.352	303.516	150.799	181.129	249.65	308.812	716.164	274.053	325.333	276.702	272.007	146.964	3570.73	2107.74	0.760572	0.483893	1822.27	1908.82	-0.066934	0.89376	2275169	2279876	+	450	- && P28814.1 RecName: Full=Barwin && PF00967:Barwin family	-
scaffold115.134	366.187	269.985	339.551	109.181	116.292	132.335	233.599	271.052	252.98	317.888	263.416	387.531	2085.8	2681.13	-0.362116	0.138427	2578.79	936.358	1.46149	8.27772e-10	3104704	3112179	-	456	- && Q05761.1 RecName: Full=40S ribosomal protein S13 && PF08069:Ribosomal S13/S15 N-terminal domain|PF00312:Ribosomal protein S15	-
scaffold174.290	159.323	243.152	97.1335	201.285	125.213	206.126	123.048	96.4698	122.718	12.7644	56.8231	7.56116	2572.25	3739.13	-0.539582	0.155673	557.351	3807.87	-2.7722	0.0110195	2505292	2507246	+	1245	- && Q6Z310.2 RecName: Full=Putative mannan endo-1,4-beta-mannosidase 9; AltName: Full=Beta-mannanase 9; AltName: Full=Endo-beta-1,4-mannanase 9; AltName: Full=OsMANP; AltName: Full=OsMan9; Flags: Precursor && PF00150:Cellulase (glycosyl hydrolase family	-
scaffold248.98	117.779	108.604	111.148	81.6741	76.8577	73.1285	90.1098	92.8417	100.296	49.3254	83.9545	93.3945	2329.21	2769.06	-0.249579	0.26144	1801.4	1811.66	-0.00808493	0.98688	1012518	1013879	+	1362	- && P55876.1 RecName: Full=Eukaryotic translation initiation factor 5; Short=eIF-5 && PF01873:Domain found in IF2B/IF5|PF02020:eIF4-gamma/eIF5/eIF2-epsilon	-
scaffold2.668	122.076	192.045	77.099	164.167	224.048	230.28	85.5067	92.472	128.928	115.114	140.388	66.2732	2012.97	2553.98	-0.343371	0.722344	2033.51	3853.37	-0.922074	0.00474691	5677210	5678661	-	1086	- && Q9SYW8.1 RecName: Full=Photosystem I chlorophyll a/b-binding protein 2, chloroplastic; Short=Lhca2; AltName: Full=LHCI type III LHCA2; Flags: Precursor && PF00504:Chlorophyll A-B binding protein	-
scaffold54.122	115.34	96.8518	110.122	77.9414	73.1285	71.4915	89.7018	102.799	96.8595	68.594	77.5136	124.314	2342.71	2604.03	-0.152446	0.603306	2118.02	1713.62	0.305668	0.388796	1530024	1532478	+	1341	- && Q9ZPN7.1 RecName: Full=Tubulin beta-4 chain; AltName: Full=Beta-4-tubulin && PF00091:Tubulin/FtsZ family, GTPase domain|PF03953:Tubulin C-terminal domain	Tubulin
scaffold37.301	264.908	224.639	224.758	100.327	110.599	129.446	174.991	182.754	178.016	212.604	214.36	259.035	2027.99	2697.57	-0.411365	0.0330619	2509.51	1224.62	1.03504	5.46733e-06	6034474	6038160	+	627	- && P0C8Z0.2 RecName: Full=Uncharacterized protein OsI-027940 && PF04969:CS domain	-
scaffold223.70	164.563	185.302	118.444	192.736	306.265	229.386	105.23	103.738	125.818	148.433	171.433	135.172	1752.6	2443.19	-0.479067	0.0644217	2298.89	3623.22	-0.656275	0.0165675	710491	713035	+	867	- && Q9LXC9.1 RecName: Full=Soluble inorganic pyrophosphatase 6, chloroplastic; AltName: Full=Inorganic pyrophosphatase 6; AltName: Full=Pyrophosphate phospho-hydrolase 6; Short=PPase 6; Flags: Precursor && PF00719:Inorganic pyrophosphatase	Pyrophosphatase
scaffold36.219	270.703	275.163	303.464	209.652	253.439	191.972	280.562	294.121	268.349	167.908	188.791	131.852	2580.19	2594.18	-0.00790572	0.98548	1442.82	1906.49	-0.401922	0.159165	1836764	1837270	+	507	- && - && PF04398:Protein of unknown function, DUF538	-
scaffold31.693	83.7483	128.94	58.7438	195.279	278.968	283.32	68.299	73.1831	94.9804	95.5576	119.449	62.2448	1692.17	1933.97	-0.192456	0.712828	1912.32	5149.71	-1.42909	1.11515e-06	5832043	5835054	-	1185	- && P46285.1 RecName: Full=Sedoheptulose-1,7-bisphosphatase, chloroplastic; AltName: Full=SED(1,7)P2ase; AltName: Full=Sedoheptulose bisphosphatase; Short=SBPase; Flags: Precursor && PF00316:Fructose-1-6-bisphosphatase	-
scaffold161.174	489.786	324.431	365.008	106.983	122.31	144.055	269.391	286.773	262.304	412.614	286.304	583.52	1941.78	2791.96	-0.523599	0.0254364	2944.51	841.882	1.80627	1.17972e-09	1781250	1782475	-	393	- && Q9M9W1.1 RecName: Full=60S ribosomal protein L22-2 && PF01776:Ribosomal L22e protein family	-
scaffold25.457	56.2985	73.6642	58.5967	82.0908	76.9586	73.5008	50.6656	43.5336	50.0341	39.0648	37.7499	39.8748	2011.36	2622.09	-0.382709	0.0977202	1571.95	3084.46	-0.972492	9.00651e-07	5660633	5664924	+	2310	- && P21616.4 RecName: Full=Pyrophosphate-energized vacuolar membrane proton pump; AltName: Full=Pyrophosphate-energized inorganic pyrophosphatase; Short=H(+)-PPase; AltName: Full=Vacuolar H(+)-pyrophosphatase && PF03030:Inorganic H+ pyrophosphatase	-
scaffold128.14	110.716	108.327	94.4938	68.6792	81.287	63.1778	65.5887	78.705	81.0963	44.8174	52.267	96.3795	2359.88	3273.63	-0.47193	0.0178969	1960.36	2121.63	-0.114049	0.814452	386620	390578	-	1734	- && P08823.1 RecName: Full=RuBisCO large subunit-binding protein subunit alpha, chloroplastic; AltName: Full=60 kDa chaperonin subunit alpha; AltName: Full=CPN-60 alpha; Flags: Precursor && PF00118:TCP-1/cpn60 chaperonin family	-
scaffold30.229	323.617	445.71	238.597	344.63	531.498	447.557	213.418	220.9	277.543	351.323	396.407	248.384	1908.59	2691.75	-0.495886	0.110529	2575.49	3371.69	-0.388576	0.234431	2738407	2739397	-	444	- && O04616.1 RecName: Full=Protein CURVATURE THYLAKOID 1A, chloroplastic; Flags: Precursor && PF14159:CAAD domains of cyanobacterial aminoacyl-tRNA synthetase	-
scaffold194.146	278.199	203.351	242.344	84.6351	74.2897	103.66	175.423	190.968	189.164	240.534	207.889	247.632	2103.03	2734.76	-0.378828	0.104441	2545.85	944.955	1.42973	3.70678e-10	1363265	1365433	+	627	- && Q9SRX2.1 RecName: Full=60S ribosomal protein L19-1; AltName: Full=Protein EMBRYO DEFECTIVE 2386 && PF01280:Ribosomal protein L19e	-
scaffold67.94	524.16	431.848	444.667	246.465	275.451	260.605	401.015	359.137	343.522	500.467	364.536	486.297	2178.41	2758.87	-0.340685	0.126885	2578.15	1468.71	0.8117	0.000662158	1396495	1397977	-	327	- && - && PF02238:Cytochrome c oxidase subunit VIIa	-
scaffold161.26	112.519	77.569	88.3301	32.2524	35.7606	40.1947	58.3997	62.1055	62.1853	97.1224	81.2108	137.915	1783.49	2712.31	-0.60462	0.00398711	2986.42	1004.08	1.57249	2.85957e-09	317901	323844	+	1617	- && Q56Y85.2 RecName: Full=Methionine aminopeptidase 2B; Short=MAP 2B; Short=MetAP 2B; AltName: Full=Peptidase M && PF00557:Metallopeptidase family M24|PF01781:Ribosomal L38e protein family	Peptidase-M24
scaffold106.243	68.3619	63.3711	68.1156	55.5217	65.5117	55.634	56.0572	58.3266	67.2855	42.7566	48.4321	55.7999	2316.72	2542.63	-0.13441	0.655498	1811.11	2141.68	-0.241819	0.392668	1878200	1882872	+	2112	- && Q02028.1 RecName: Full=Stromal 70 kDa heat shock-related protein, chloroplastic; Flags: Precursor && PF00012:Hsp70 protein	HSP70
scaffold12.285	495.549	327.748	487.596	143.215	150.412	137.334	307.825	294.746	320.159	397.084	352.138	606.345	1888.47	2678.8	-0.50457	0.0414641	2684	838.7	1.67813	2.73095e-10	2771837	2773758	+	339	- && O48558.1 RecName: Full=60S ribosomal protein L30 && PF01248:Ribosomal protein L7Ae/L30e/S12e/Gadd45 family	-
scaffold21.48	47.2716	49.3606	49.9266	50.7579	48.4405	45.6109	45.2357	35.9322	37.9373	31.7343	31.1311	32.6698	2223.57	2730.38	-0.296505	0.19803	1723.19	2571.69	-0.577648	0.00630604	619540	624893	-	3093	- && Q54JE4.1 RecName: Full=2-oxoglutarate dehydrogenase, mitochondrial; AltName: Full=2-oxoglutarate dehydrogenase complex component E1; Short=OGDC-E1; AltName: Full=Alpha-ketoglutarate dehydrogenase; Flags: Precursor && PF16870:2-oxoglutarate dehydrogen	-
scaffold20.398	59.6629	86.7561	66.5852	87.2573	76.9676	85.3043	93.0374	77.4214	68.951	36.1623	47.9099	35.0489	2709.15	2404	0.172402	0.644075	1301.27	2686.22	-1.04547	5.24125e-06	3254843	3258939	-	1875	- && Q9ASS7.1 RecName: Full=Cationic amino acid transporter 2, vacuolar && PF13520:Amino acid permease|PF13906:C-terminus of AA-permease	-
scaffold94.443	77.7282	90.4177	63.6573	81.1695	107.038	102.167	72.3704	87.4239	91.9615	178.02	142.21	91.708	1801.43	1653.19	0.124351	0.750705	2842.56	1974.33	0.525801	0.112396	3798730	3802232	+	1185	- && Q7XPL2.2 RecName: Full=Oxygen-dependent coproporphyrinogen-III oxidase, chloroplastic; Short=Coprogen oxidase; Short=Coproporphyrinogenase; Flags: Precursor && PF01218:Coproporphyrinogen III oxidase	-
scaffold2.1097	118.669	147.969	111.374	111.364	111.29	92.025	89.2309	96.6253	104.259	98.7807	101.083	118.802	2038.96	2648.48	-0.377194	0.105547	2163.96	2103.25	0.0410598	0.906586	9369619	9370782	-	1164	- && A3F5L3.1 RecName: Full=Fatty acid desaturase DES2; Short=SbDES2 && PF11960:Domain of unknown function (DUF3474)|PF00487:Fatty acid desaturase	-
scaffold119.136	50.7396	49.3199	47.3536	27.3193	28.9631	32.8174	39.6625	33.5827	34.7013	15.678	25.5173	24.8094	2486.43	3387.86	-0.446367	0.0139689	1468.92	1951.28	-0.409505	0.18901	1344822	1352986	+	3816	- && P24067.3 RecName: Full=Luminal-binding protein 2; Short=BiP2; AltName: Full=B-70; Short=B70; AltName: Full=Heat shock protein 70 homolog 2; Flags: Precursor && PF00012:Hsp70 protein|PF00646:F-box domain	HSP70
scaffold10.603	19.2878	17.8363	20.2981	62.6256	55.3069	53.8478	35.3519	39.454	36.3718	87.8795	61.3194	47.8075	1616.91	833.414	0.95593	1.1255e-09	2764.74	2376.33	0.218338	0.550504	5127427	5131745	-	2409	- && P04712.1 RecName: Full=Sucrose synthase 1; AltName: Full=Shrunken-1; AltName: Full=Sucrose-UDP glucosyltransferase 1 && PF00534:Glycosyl transferases group 1|PF00862:Sucrose synthase	Glycos-transf-1
scaffold5.580	439.669	431.758	410.206	237.506	256.353	296.26	351.921	409.969	352.49	514.293	397.052	540.269	2078.79	2385.03	-0.197863	0.440281	2617.4	1401.06	0.901527	0.000185101	7224294	7225318	+	309	- && Q7Y1L9.1 RecName: Full=Protein SPIRAL1-like 1 && -	-
scaffold52.422	159.752	149.89	73.4139	97.0395	155.96	321.796	131.006	159.535	161.421	865.389	480.501	175.107	1342.68	1133.62	0.245137	0.61323	4353.03	1620.48	1.42559	0.154125	3988521	3989139	-	492	- && - && -	-
scaffold360.9	1091.06	776.817	857.309	171.016	212.087	344.29	577.312	610.495	555.04	1169.65	843.284	854.317	1862.23	2905.86	-0.641641	0.0013092	2958.61	738.286	2.00257	2.24881e-11	200993	202005	+	177	- && Q84WM0.2 RecName: Full=60S ribosomal protein L29-2 && -	-
scaffold51.288	204.621	299.389	124.747	237.148	386.028	381.193	113.808	128.871	149.985	220.034	250.717	135.1	1621.86	2585.55	-0.672562	0.0481874	2412.25	3940.09	-0.707805	0.0364269	4116442	4117674	+	684	- && Q69S39.1 RecName: Full=Cytochrome b6-f complex iron-sulfur subunit, chloroplastic; AltName: Full=Plastohydroquinone:plastocyanin oxidoreductase iron-sulfur protein; AltName: Full=Rieske iron-sulfur protein; Short=ISP; Short=RISP; Flags: Precursor &&	-
scaffold152.119	24.6078	26.3115	42.886	34.4802	35.8547	33.7997	39.2366	36.5151	37.715	29.0954	31.5086	27.3125	2026.13	1673.23	0.275304	0.466749	1515.76	1768.29	-0.222249	0.37998	1680974	1686470	-	2958	- && Q8VZG7.1 RecName: Full=Ribonuclease TUDOR 1; Short=AtTudor1; Short=TUDOR-SN protein 1 && PF00565:Staphylococcal nuclease homologue|PF00567:Tudor domain	-
scaffold27.38	95.5113	94.3535	77.2888	61.1168	50.4008	60.3235	68.6522	79.0113	74.1586	84.8857	65.9642	72.482	2282.05	2740.73	-0.263798	0.286643	2219.2	1681.24	0.400397	0.123016	388899	391050	+	1704	- && Q39085.2 RecName: Full=Delta(24)-sterol reductase; AltName: Full=Cell elongation protein DIMINUTO; AltName: Full=Cell elongation protein Dwarf1; AltName: Full=Protein CABBAGE1; AltName: Full=Protein ENHANCED VERY-LOW-FLUENCE RESPONSE 1 && PF01565:FAD	FAD-binding-4
scaffold17.415	27.7257	34.8063	42.0225	85.9138	81.0529	61.7602	48.9852	38.4091	39.2132	30.4955	34.4853	26.4016	1934.83	1595.24	0.277706	0.393637	1348.14	3326.23	-1.30282	3.53611e-08	4005763	4010244	+	2532	- && Q9SB64.1 RecName: Full=Protein NBR1 homolog; Short=AtNBR1; AltName: Full=At4g24690 && PF16158:Ig-like domain from next to BRCA1 gene|PF00569:Zinc finger, ZZ type|PF00564:PB1 domain	ZZ
scaffold181.4	455.268	405.753	344.216	164.262	163.09	208.209	290.86	267.647	250.642	359.595	320.009	363.096	2124.58	3156.71	-0.570962	0.00304015	2645.54	1336.96	0.984538	9.74852e-06	86455	86889	+	435	- && P47815.2 RecName: Full=Eukaryotic translation initiation factor 1A; Short=eIF-1A; AltName: Full=Eukaryotic translation initiation factor 4C; Short=eIF-4C && PF01176:Translation initiation factor 1A / IF-1	-
scaffold65.442	296.811	225.066	323.412	114.91	123.098	106.613	227.466	238.926	251.926	367.268	293.192	419.786	1990.63	2338.7	-0.232747	0.450589	2893.89	908.102	1.67204	2.47433e-13	3576504	3578709	+	459	- && P31674.2 RecName: Full=40S ribosomal protein S15 && PF00203:Ribosomal protein S19	-
scaffold342.57	249.268	299.522	235.139	102.593	141.311	155.551	165.969	183.523	191.974	85.6805	126.221	185.41	2599.07	3751.68	-0.529415	0.00561573	1844.68	1821.65	0.0181669	0.973506	519573	521149	-	795	- && Q08935.1 RecName: Full=29 kDa ribonucleoprotein A, chloroplastic; AltName: Full=CP29A; Flags: Precursor && PF00076:RNA recognition motif. (a.k.a. RRM, RBD, or RNP domain)	RRM-1
scaffold44.465	312.147	396.021	237.706	335.614	547.318	452.164	221.776	216.422	278.612	321.295	390.233	224.418	1947.77	2560.82	-0.394673	0.193517	2452.11	3446.44	-0.49102	0.145157	4860024	4861011	-	450	- && O04616.1 RecName: Full=Protein CURVATURE THYLAKOID 1A, chloroplastic; Flags: Precursor && PF14159:CAAD domains of cyanobacterial aminoacyl-tRNA synthetase	-
novel.7578	54.596	49.0127	50.3372	54.0247	54.2071	54.1302	55.1107	53.8019	58.9646	81.3105	65.6057	53.0275	1889.23	1728.46	0.128285	0.661838	2171.51	1737.36	0.321735	0.263562	950477	952503	+	1864	PF00847:AP2 domain	AP2
scaffold4.820	47.4935	62.294	67.1592	79.8308	60.6819	57.1094	73.3771	56.4401	59.4973	23.241	42.148	35.5505	2481.81	2315.26	0.0997387	0.813206	1278.05	2465.81	-0.947917	0.00172151	10010817	10016555	+	2172	- && O49809.2 RecName: Full=Glyoxysomal fatty acid beta-oxidation multifunctional protein MFP-a; Includes: RecName: Full=Enoyl-CoA hydratase/3-2-trans-enoyl-CoA isomerase/3-hydroxybutyryl-CoA epimerase; Includes: RecName: Full=3-hydroxyacyl-CoA dehydrogen	3HCDH-N
scaffold113.158	676.111	466.606	517.475	165.15	173.67	160.279	313.403	372.8	385.855	676.811	485.83	717.736	1806.04	2790.43	-0.627426	0.00461995	3061.91	799.378	1.93742	6.09524e-17	1571334	1573104	+	279	- && P0DKK1.1 RecName: Full=60S ribosomal protein L37a-1 >P0DKK2.1 RecName: Full=60S ribosomal protein L37a-2 && -	-
novel.1267	208.054	145.737	183.285	45.7299	45.5529	50.3288	120.035	123.747	115.216	182.989	132.939	216.19	1972.12	2945.1	-0.578461	0.00527989	2827.05	739.684	1.93422	4.35785e-15	2789635	2791264	+	910	PF00298:Ribosomal protein L11, RNA binding domain|PF03946:Ribosomal protein L11, N-terminal domain	-
scaffold254.29	189.095	228.139	145.171	141.664	198.225	201.895	123.615	140.546	149.425	145.34	163.356	141.757	2120.17	2873.08	-0.438124	0.0946842	2229.1	2638.72	-0.24333	0.413179	311333	312486	+	849	- && Q9ZST0.2 RecName: Full=50S ribosomal protein L5, chloroplastic; Flags: Precursor && PF00281:Ribosomal protein L5|PF00673:ribosomal L5P family C-terminus	-
scaffold15.798	160.413	203.327	185.858	102.174	108.246	114.891	155.107	110.417	128.318	30.87	67.7858	27.1272	2553.04	3554.49	-0.47773	0.038857	785.777	2005.29	-1.35121	0.000142411	6899413	6902309	-	1074	- && P38563.2 RecName: Full=Glutamine synthetase root isozyme 5; AltName: Full=GS117; AltName: Full=Glutamate--ammonia ligase && PF03951:Glutamine synthetase, beta-Grasp domain|PF00120:Glutamine synthetase, catalytic domain	-
scaffold22.582	410.557	389.583	267.171	241.416	227.821	277.312	258.999	260.364	264.396	292.593	269.039	239.229	2171.82	2948.44	-0.440678	0.0797221	2142.52	1966.83	0.12339	0.683733	7009306	7011186	+	459	- && P23345.2 RecName: Full=Superoxide dismutase [Cu-Zn] 4A && PF00080:Copper/zinc superoxide dismutase (SODC)	-
scaffold393.61	39.577	38.2595	55.5145	39.5506	45.0971	40.051	55.6309	57.0884	51.5453	39.2006	40.441	52.8256	2344.11	1900.37	0.302253	0.301566	1827.57	1692.07	0.111135	0.740814	487775	494688	+	2364	- && P09469.1 RecName: Full=V-type proton ATPase catalytic subunit A; Short=V-ATPase subunit A; AltName: Full=V-ATPase 69 kDa subunit; AltName: Full=Vacuolar proton pump subunit alpha && PF00006:ATP synthase alpha/beta family, nucleotide-binding domain|PF	ATP-synt-ab
scaffold71.170	466.563	315.032	349.152	104.584	112.513	117.774	231.07	236.734	245.03	361.4	254.541	438.689	1884.98	2983.65	-0.662362	0.0015622	2697.27	841.822	1.67983	8.5447e-11	3245580	3247075	-	438	- && P40978.1 RecName: Full=40S ribosomal protein S19 && PF01090:Ribosomal protein S19e	-
scaffold188.96	226.294	165.573	169.606	57.4135	61.4237	58.5139	104.804	120.101	119.641	162.552	133.881	268.819	1747.43	2840.86	-0.700776	0.000408969	2774.44	855.148	1.69791	7.41511e-09	2112500	2117512	-	840	- && Q9LZ41.1 RecName: Full=60S ribosomal protein L35-4 && PF00831:Ribosomal L29 protein	-
scaffold208.71	78.7958	63.5244	90.7791	48.8166	50.9415	51.2476	73.1217	74.3204	71.7747	63.4829	69.6181	88.3326	2127.99	2259.36	-0.086716	0.830141	2077.91	1393.8	0.576125	0.0213377	994328	998628	+	1608	- && P54411.1 RecName: Full=T-complex protein 1 subunit epsilon; Short=TCP-1-epsilon; AltName: Full=CCT-epsilon; AltName: Full=TCP-K36 && PF00118:TCP-1/cpn60 chaperonin family	-
scaffold67.574	172.38	276.325	128.321	225.91	296.739	322.776	114.857	114.397	176.64	165.55	184.059	85.223	1919.51	2716.64	-0.50108	0.533541	1981.21	3797.61	-0.938669	0.00507333	4948721	4949848	-	783	- && P10708.1 RecName: Full=Chlorophyll a-b binding protein 7, chloroplastic; AltName: Full=LHCI type II CAB-7; Flags: Precursor && PF00504:Chlorophyll A-B binding protein	-
scaffold2.729	12.4031	17.9611	18.2956	35.2798	34.7373	28.4795	23.8158	22.3616	20.2477	13.9014	14.4331	14.4005	2065.26	1509.74	0.451555	0.076101	1283.55	2913.42	-1.18254	1.36872e-08	6162810	6169284	-	5151	- && Q94KE2.2 RecName: Full=Protein TIME FOR COFFEE && -	-
novel.1823	42.0982	48.2445	53.9897	76.2884	70.5379	60.0865	62.6336	56.3064	67.0806	72.4262	70.985	50.6616	2160.81	1673.03	0.368416	0.112722	2175.05	2286.24	-0.071914	0.847169	1644161	1647266	+	1924	PF00069:Protein kinase domain|PF03822:NAF domain	Pkinase
scaffold39.141	54.938	56.3226	62.9581	80.9713	80.3925	74.275	64.5064	58.2534	63.9945	62.255	62.9755	57.5223	2154.5	2005.79	0.102696	0.748819	2035.81	2585.37	-0.344752	0.132206	1203189	1207395	+	1911	- && O23813.1 RecName: Full=Sulfite reductase [ferredoxin], chloroplastic; Short=ZmSiR; Flags: Precursor && PF03460:Nitrite/Sulfite reductase ferredoxin-like half domain|PF01077:Nitrite and sulphite reductase 4Fe-4S domain	-
scaffold102.57	447.743	319.425	396.353	121.454	133.004	152.234	275.772	265.281	267.144	325.343	311.364	494.82	1902.77	2734.33	-0.52309	0.0127646	2576.95	910.185	1.5014	1.18465e-08	846868	848860	+	390	- && P0CH35.1 RecName: Full=Ubiquitin-60S ribosomal protein L40-2; Contains: RecName: Full=Ubiquitin; Contains: RecName: Full=60S ribosomal protein L40-2; AltName: Full=CEP52; Flags: Precursor >P0CH34.1 RecName: Full=Ubiquitin-60S ribosomal protein L40-1;	ubiquitin
scaffold261.62	90.4561	80.5264	70.1294	54.7587	52.8907	58.1843	78.4434	80.5256	83.0844	133.278	98.7741	87.1893	2056.12	2042.72	0.00983111	0.983225	2617.6	1339.38	0.966592	9.24065e-05	556471	561347	+	1407	- && Q9LEB3.1 RecName: Full=Polyadenylate-binding protein RBP47; Short=Poly(A)-binding protein RBP47; AltName: Full=RNA-binding protein 47; Short=NplRBP47 && PF00076:RNA recognition motif. (a.k.a. RRM, RBD, or RNP domain)	RRM-1
scaffold22.426	41.8258	52.0195	45.9519	79.1728	78.2633	82.9835	61.2238	57.9773	55.5503	71.4166	66.3727	34.3541	2038	1626.29	0.325493	0.144679	1935.75	2666.34	-0.46197	0.189856	5622627	5624558	+	1932	- && O24606.1 RecName: Full=Protein ETHYLENE INSENSITIVE 3 && PF04873:Ethylene insensitive 3	EIN3
scaffold68.286	170.792	155.754	165.835	108.739	107.082	102.204	147.874	139.668	133.368	169.766	151.529	175.244	2035.15	2375.82	-0.223296	0.340694	2319.95	1462.5	0.665602	0.00189726	4495913	4498358	+	801	- && Q2R2W2.1 RecName: Full=14-3-3-like protein GF14-D; AltName: Full=G-box factor 14-3-3 homolog D && PF00244:14-3-3 protein	-
scaffold81.132	44.0933	42.825	45.862	48.936	45.7935	43.9381	39.4265	37.9605	36.6917	28.9171	26.6637	33.9629	2123.76	2466.8	-0.216128	0.34742	1611.35	2455.49	-0.607809	0.00908537	1801079	1806635	-	3084	- && Q54JE4.1 RecName: Full=2-oxoglutarate dehydrogenase, mitochondrial; AltName: Full=2-oxoglutarate dehydrogenase complex component E1; Short=OGDC-E1; AltName: Full=Alpha-ketoglutarate dehydrogenase; Flags: Precursor && PF16870:2-oxoglutarate dehydrogen	-
scaffold32.701	32.9733	28.1844	34.5925	54.6802	71.7839	56.0714	53.6684	62.1728	51.7107	104.635	68.144	43.5661	1723.54	983.158	0.809819	5.44975e-06	2146.55	1785.13	0.265932	0.540799	7255145	7260041	+	1704	- && P49105.1 RecName: Full=Glucose-6-phosphate isomerase, cytosolic; Short=GPI; AltName: Full=Phosphoglucose isomerase; Short=PGI; AltName: Full=Phosphohexose isomerase; Short=PHI && PF00342:Phosphoglucose isomerase	-
scaffold211.82	155.55	275.247	113.049	265.081	331.36	333.647	108.284	101	148.136	130.686	172.357	72.4001	1735.39	2628.37	-0.598894	0.469144	1756.09	4290.81	-1.28878	7.0271e-05	1063262	1064302	+	804	- && P27522.1 RecName: Full=Chlorophyll a-b binding protein 8, chloroplastic; AltName: Full=LHCI type III CAB-8; Flags: Precursor && PF00504:Chlorophyll A-B binding protein	-
scaffold162.97	136.323	108.923	136.401	71.3211	71.4628	83.2891	115.109	115.29	120.131	127.426	119.565	128.019	2177.59	2366.5	-0.120185	0.717224	2250.41	1335.16	0.75313	0.000396367	1309175	1313093	+	1029	- && Q9LZG0.1 RecName: Full=Adenosine kinase 2; Short=AK 2; AltName: Full=Adenosine 5'-phosphotransferase 2 && PF00294:pfkB family carbohydrate kinase	PfkB
scaffold24.168	164.918	154.576	153.146	103.569	109.648	113.499	118.304	121.73	115.459	158.661	129.886	153.052	1776.93	2357.07	-0.407403	0.0230354	2132.78	1552.72	0.457846	0.0514386	3644441	3646268	-	828	- && Q84J55.1 RecName: Full=14-3-3-like protein GF14-A; AltName: Full=G-box factor 14-3-3 homolog A && PF00244:14-3-3 protein	-
scaffold34.424	44.0346	43.4513	49.0906	52.8022	55.4255	53.1576	61.8686	58.587	49.9445	46.1045	48.2742	35.1552	2067.26	1653.91	0.321656	0.165108	1516.75	1862.09	-0.29589	0.276943	4003319	4008627	-	2010	- && O65202.1 RecName: Full=Peroxisomal acyl-coenzyme A oxidase 1; Short=AOX 1; AltName: Full=Long-chain acyl-CoA oxidase; Short=AtCX1 && PF14749:Acyl-coenzyme A oxidase N-terminal|PF02770:Acyl-CoA dehydrogenase, middle domain|PF01756:Acyl-CoA oxidase	-
novel.4683	285.52	197.258	209.534	66.4068	73.1601	66.7861	144.046	152.535	141.881	235.863	159.454	304.736	1868.74	2944.27	-0.65553	0.00164466	2886.77	836.26	1.78738	9.00224e-11	3469560	3470359	-	706	PF04758:Ribosomal protein S30	Ribosomal-S30
scaffold32.2	151.085	138.724	133.903	51.3147	51.8726	89.3955	115.976	114.606	115.338	105.148	108.62	98.6079	2336.8	2855.54	-0.289095	0.158519	2037.6	1236.11	0.721033	0.0174484	54527	57304	-	1119	- && - && PF04774:Hyaluronan / mRNA binding family|PF09598:Stm1	-
scaffold10.155	53.5161	20.4908	45.0111	126.688	162.203	97.2678	112.313	164.108	108.177	779.54	367.662	192.437	807.96	249.81	1.69356	0.0038018	2713.33	771.524	1.81424	3.18607e-05	1411592	1412224	-	348	- && Q02921.1 RecName: Full=Early nodulin-93; Short=N-93 && PF03386:Early nodulin 93 ENOD93 protein	-
scaffold39.678	513.799	431.484	456.893	220.453	203.909	211.504	339.807	322.552	343.863	311.417	337.472	407.042	2059.29	2863.35	-0.475579	0.00889053	2088.6	1237.6	0.754995	0.00105684	6329885	6332123	-	339	- && P00056.1 RecName: Full=Cytochrome c && PF00034:Cytochrome c	-
scaffold144.77	200.349	191.572	149.61	189.955	178.279	304.1	155.907	151.626	160.867	198.549	168.678	81.9841	2052.99	2366.77	-0.204855	0.478978	1897.92	2800.28	-0.561179	0.17894	868174	871546	+	726	- && P24805.1 RecName: Full=Stem-specific protein TSJT1 && PF12481:Aluminium induced protein	-
scaffold20.657	30.3673	25.721	44.6325	42.2888	48.4742	46.9195	41.3342	46.7423	40.5387	48.7835	38.8908	33.1597	2066.08	1616.32	0.353651	0.286615	1873.71	2102.71	-0.166432	0.603261	5657429	5662830	+	2661	- && Q53RB0.1 RecName: Full=Probable linoleate 9S-lipoxygenase 4; AltName: Full=Lipoxygenase 4 && PF01477:PLAT/LH2 domain|PF00305:Lipoxygenase	Lipoxygenase
scaffold140.143	122.654	102.739	130.483	133.901	118.49	119.371	112.652	114.342	121.921	72.1134	91.9753	120.011	2211.88	2251.83	-0.0260974	0.952664	1741.21	2241.44	-0.364294	0.242911	1641633	1644857	-	1050	- && Q9FIE8.1 RecName: Full=UDP-glucuronic acid decarboxylase 3; AltName: Full=UDP-XYL synthase 3; AltName: Full=UDP-glucuronate decarboxylase 3; Short=UGD; Short=UXS-3 && PF16363:GDP-mannose 4,6 dehydratase	-
scaffold28.431	445.65	417.619	245.579	278.509	242.278	338.533	360.374	308.895	303.89	504.425	551.167	364.047	2185.1	2481.91	-0.183355	0.674677	3075.71	1834.76	0.745335	0.0062639	5353236	5354818	+	372	- && Q0D840.1 RecName: Full=Thioredoxin H1; Short=OsTrxh1; AltName: Full=Phloem sap 13 kDa protein 1 >A2YIW7.1 RecName: Full=Thioredoxin H-type; Short=Trx-H; AltName: Full=Phloem sap 13 kDa protein 1 && PF00085:Thioredoxin	-
scaffold18.35	165.117	124.059	160.339	56.518	56.8518	48.4785	98.6188	111.664	104.439	129.915	111.363	199.036	1818.36	2592.45	-0.511606	0.0153474	2461.36	889.342	1.46861	1.36585e-07	756083	758484	-	957	- && O24573.3 RecName: Full=60S acidic ribosomal protein P0 && PF00466:Ribosomal protein L10|PF00428:60s Acidic ribosomal protein	-
scaffold81.231	507.423	366.665	395.309	118.226	121.806	122.244	226.017	270.206	247.817	378.444	262.987	588.913	1671.07	2844.63	-0.767083	7.55802e-05	2674.81	773.596	1.78972	5.5551e-09	3108597	3110212	+	372	- && Q9LZ41.1 RecName: Full=60S ribosomal protein L35-4 && PF00831:Ribosomal L29 protein	-
scaffold381.13	218.759	198.336	225.802	191.772	203.366	158.245	204.382	204.711	204.81	275.922	260.863	298.91	1967.95	2056.74	-0.0638316	0.855859	2588.46	1687.21	0.617452	0.00852875	240053	241844	-	531	- && Q9FHW7.1 RecName: Full=SKP1-like protein 1B; AltName: Full=SKP1-like 2; AltName: Full=UFO-binding protein 2 && PF01466:Skp1 family, dimerisation domain|PF03931:Skp1 family, tetramerisation domain	Skp1
scaffold63.213	26.3709	32.3958	34.8128	50.0572	42.0499	32.8951	35.7747	37.2806	38.0649	27.6571	28.5001	23.4011	2392.99	2010.84	0.250603	0.342758	1653.75	2561.48	-0.631215	0.0183857	1849243	1854954	-	3567	- && Q9AWL7.2 RecName: Full=Protein GIGANTEA && -	-
scaffold61.62	27.102	32.8192	16.2143	57.4115	67.872	101.012	25.4961	26.2264	17.9726	66.4833	42.5144	25.9615	1240.38	1350.36	-0.121688	0.832667	2317.17	3827.58	-0.724135	0.0726341	575888	584799	-	2949	- && B9DGG8.1 RecName: Full=Dormancy-associated protein 1; Short=AtDRM1; AltName: Full=Dormancy-associated protein-like 1; Short=AtDYL1 && PF05564:Dormancy/auxin associated protein|PF00646:F-box domain	F-box
scaffold3.811	314.141	232.502	308.482	112.919	119.135	109.558	229.474	234.518	231.421	392.93	258.333	423.031	1926.98	2365.48	-0.29588	0.258378	2878.59	900.132	1.67707	3.16979e-11	8748375	8750387	+	459	- && P31674.2 RecName: Full=40S ribosomal protein S15 && PF00203:Ribosomal protein S19	-
scaffold20.941	68.3172	62.365	49.4281	21.5569	25.2075	40.5099	36.77	46.7341	42.2935	46.9157	43.9333	59.5367	2089.48	2982.92	-0.513075	0.0223828	2414.52	1376.93	0.810235	0.0108978	8095774	8102402	+	2751	- && Q9SR01.1 RecName: Full=Pentatricopeptide repeat-containing protein At3g04750, mitochondrial; Flags: Precursor && PF00125:Core histone H2A/H2B/H3/H4|PF16211:C-terminus of histone H2A|PF13041:PPR repeat family	Histone
scaffold41.272	144.893	108.169	116.918	43.2307	40.8723	62.1611	96.6951	92.1135	91.774	115.672	97.6101	129.381	2083.35	2741.39	-0.395861	0.0762749	2459.42	1032.27	1.25241	1.49327e-06	2701538	2707029	-	1230	- && P46297.1 RecName: Full=40S ribosomal protein S23; AltName: Full=S12 && PF00164:Ribosomal protein S12/S23|PF00808:Histone-like transcription factor (CBF/NF-Y) and archaeal histone	Ribosomal-S12
scaffold15.527	118.233	127.524	125.262	65.1012	65.3442	79.6606	97.5693	104.029	93.8291	46.8027	53.7785	43.3092	2664.42	3338.48	-0.325289	0.0947109	1252.74	1801.47	-0.524002	0.0320559	4721180	4723075	+	1494	- && Q942D4.1 RecName: Full=BURP domain-containing protein 3; Short=OsBURP03; Flags: Precursor && PF03181:BURP domain	-
scaffold169.10	5.91184	7.32925	10.3146	15.6944	14.4174	12.6539	10.4304	10.1089	9.91531	6.40014	6.86151	7.98214	2010.33	1552.75	0.371829	0.237792	1355.23	2685.55	-0.986657	1.20344e-05	284135	298463	+	10935	- && Q8GY23.3 RecName: Full=E3 ubiquitin-protein ligase UPL1; Short=Ubiquitin-protein ligase 1; AltName: Full=HECT-type E3 ubiquitin transferase UPL1 && PF00632:HECT-domain (ubiquitin-transferase)|PF00627:UBA/TS-N domain|PF14377:Domain of unknown function	HECT
scaffold48.226	56.2968	47.9803	69.4191	54.8889	52.731	47.842	66.2363	64.9563	68.3988	45.4543	46.671	58.7818	2248.46	1953.8	0.202147	0.529075	1643.18	1665.68	-0.0196328	0.959011	1986948	1992070	-	1866	- && P31405.1 RecName: Full=V-type proton ATPase catalytic subunit A; Short=V-ATPase subunit A; AltName: Full=V-ATPase 69 kDa subunit; AltName: Full=Vacuolar proton pump subunit alpha && PF00006:ATP synthase alpha/beta family, nucleotide-binding domain|PF	ATP-synt-ab
scaffold29.497	631.681	419.798	494.891	113.081	121.793	167.48	294.393	322.823	326.004	397.084	340.507	522.863	1930.52	3158.45	-0.710063	0.000614112	2494.62	782.544	1.6725	4.03878e-10	4540670	4541686	-	339	- && P46252.3 RecName: Full=60S acidic ribosomal protein P2A; Short=P2 && PF00428:60s Acidic ribosomal protein	-
scaffold66.287	379.748	264.237	339.465	100.502	110.728	101.43	235.379	241.931	260.919	377.044	270.782	387.465	2045.82	2720.24	-0.411098	0.0895181	2773.16	823.775	1.75114	3.17512e-14	3496696	3498287	-	459	- && P31674.2 RecName: Full=40S ribosomal protein S15 && PF00203:Ribosomal protein S19	-
scaffold145.34	68.7767	93.7164	46.6944	97.5058	138.273	123.091	52.4757	48.2748	71.8919	55.6997	75.2014	61.7113	1923.57	2321.13	-0.270949	0.544483	2071.17	3798.86	-0.875012	0.000462533	1225573	1232959	+	1845	- && P54773.1 RecName: Full=Photosystem II 22 kDa protein, chloroplastic; AltName: Full=CP22; Flags: Precursor && PF03798:TLC domain|PF00504:Chlorophyll A-B binding protein	LAG1
scaffold3.1061	83.6279	63.1897	71.3221	32.4395	34.7209	37.9793	56.9079	56.1836	58.0456	78.5073	72.42	72.2827	1909.3	2428.65	-0.34704	0.132794	2405.03	1115.1	1.10883	3.6498e-08	10825638	10832364	-	1848	- && P56335.1 RecName: Full=Eukaryotic translation initiation factor 5A-3; Short=eIF-5A-3; AltName: Full=eIF-4D && PF01287:Eukaryotic elongation factor 5A hypusine, DNA-binding OB fold	-
scaffold194.59	33.3735	36.0494	42.7743	75.4722	71.1742	57.2125	46.5759	40.0376	41.3548	35.6222	38.0963	33.5345	1941.93	1699.57	0.191671	0.524229	1571.64	2943.32	-0.905126	5.61314e-05	600161	604622	-	2514	- && Q9SB64.1 RecName: Full=Protein NBR1 homolog; Short=AtNBR1; AltName: Full=At4g24690 && PF00564:PB1 domain|PF00569:Zinc finger, ZZ type|PF16158:Ig-like domain from next to BRCA1 gene	ZZ
scaffold44.362	368.448	338.773	314.278	247.603	239.837	270.361	360.919	372.293	324.754	586.393	491.743	258.703	2184.1	2103.85	0.0544293	0.88704	2661.14	1487.65	0.838984	0.0121282	3441889	3443157	-	342	- && - && PF06522:NADH-ubiquinone reductase complex 1 MLRQ subunit	-
novel.2473	47.6069	32.0222	61.4087	26.3537	26.7712	22.7591	47.3886	46.3212	43.7819	42.909	41.7107	61.7532	2025.12	2075.62	-0.0359213	0.95281	2085.11	1063.12	0.97181	0.000184041	267257	273019	-	2440	PF00076:RNA recognition motif. (a.k.a. RRM, RBD, or RNP domain)	RRM-1
scaffold139.56	627.283	490.58	584.707	270.228	498.032	583.51	299.172	423.967	261.628	15.5349	47.7032	38.8565	2050.79	3539.19	-0.786784	0.000650302	205.34	2673.63	-3.70167	1.01491e-21	1429687	1430661	+	345	- && - && PF07172:Glycine rich protein family	-
scaffold94.353	420.872	287.583	332.09	85.7452	87.912	94.3296	214.348	226.973	230.586	272.418	238.159	365.329	2032.34	3140.82	-0.627848	0.00253807	2562.01	770.635	1.7331	5.92254e-13	3049677	3050177	+	501	- && P50883.2 RecName: Full=60S ribosomal protein L12-1 && PF00298:Ribosomal protein L11, RNA binding domain|PF03946:Ribosomal protein L11, N-terminal domain	-
[truncated: 110,758 more rows]

## Sheet:  KEGG analysis
gene_id	pathway_gene_id	pathway_id	pathway_name
scaffold399.12	101767351	sita03010	Ribosome
scaffold399.13	101768820	sita00460	Cyanoamino acid metabolism
scaffold399.13	101768820	sita00500	Starch and sucrose metabolism
scaffold399.13	101768820	sita00940	Phenylpropanoid biosynthesis
scaffold399.13	101768820	sita01100	Metabolic pathways
[truncated: 39,237 more rows]

## Sheet: GO analysis
gene_id	go_id	go_ontology	go_term
[truncated: 890,617+ more rows]
